# Supplementary material for: Autocrine insulin pathway signaling regulates actin dynamics in cell wound repair
Source: PLoS Genet. 2020 Dec 11;16(12):e1009186. doi: 10.1371/journal.pgen.1009186 (PMC7758051; doi:10.1371/journal.pgen.1009186)
Supplement: S1 Table — List of all 7977 genes present on the microarray with their fold changes in expression at 30 minutes post-wounding. Upregulated genes are highlighted in green; down-regulated genes are highlighted im red. (XLSX) [file pgen.1009186.s001.xlsx]

## Sheet: Sheet1
S1 Table. Changes in gene expression at 30 minutes post-wounding.
clone	flybase_gene_id	symbol	logFC_t30	adj_p_t30	sig_t30
LD02462	FBgn0033979	Cyp6a19	-1.39181	0.0215649	1
LD23983	FBgn0011761	dhd	-1.3476	0.0215649	1
RH47312	FBgn0010038	GstD2	-1.30749	0.0215649	1
RH47312	FBgn0001149	GstD1	-1.30749	0.0215649	1
RE18078	FBgn0051075	CG31075	-1.266	0.0254674	1
GH11940	FBgn0086904	Nacalpha	-1.23823	0.0215649	1
LD26657	FBgn0000615	exu	-1.16668	0.0215649	1
SD12535	FBgn0013771	Cyp6a9	-1.16081	0.0215649	1
RH29296	FBgn0010078	RpL23	-1.09885	0.0215649	1
RE39562	FBgn0034058	Pex11	-1.08071	0.0215649	1
RE55691	FBgn0040602	CG14545	-1.0539	0.0215649	1
GM14577	FBgn0039371	CG4960	-1.01832	0.0215649	1
GM14577	FBgn0033906	CG8331	-1.01832	0.0215649	1
GH04132	FBgn0031600	CG3652	-1.00358	0.0261823	1
RH73327	FBgn0033191	CG1598	-1.00107	0.0215649	1
LD29590	FBgn0034259	P32	-1.00057	0.0215649	1
RE70889	FBgn0010040	GstD4	-0.993393	0.0215649	1
RH08992	FBgn0030704	CG15916	-0.989885	0.0215649	1
GH10864	FBgn0086355	Tpi	-0.97442	0.0217649	1
GH27411	FBgn0037580	DppIII	-0.963146	0.0215649	1
RE20434	FBgn0026439	Eaat1	-0.960951	0.0240455	1
LP11595	FBgn0012036	Aldh	-0.951216	0.0215649	1
RH55882	FBgn0001092	Gapdh2	-0.950784	0.0215649	1
HL01062	FBgn0036316	CG10960	-0.946992	0.0215649	1
GM03716	FBgn0038190	CG9926	-0.942096	0.0215649	1
LD11379	FBgn0001225	Hsp26	-0.939133	0.0215649	1
RE67941	FBgn0037435	CG18048	-0.932095	0.0215649	1
LD44652	FBgn0028563	sut1	-0.928873	0.0215649	1
LD06393	FBgn0086254	CG6084	-0.92529	0.0261823	1
RE50650	FBgn0039909	ND-49	-0.914127	0.0215649	1
RE26822	FBgn0038788	Sirt2	-0.904691	0.02225	1
RE21095	FBgn0063494	GstE6	-0.894942	0.0215649	1
RE42508	FBgn0039966	Rab21	-0.894844	0.0215649	1
LD07673	FBgn0039869	CG1890	-0.892524	0.0215649	1
RE43665	FBgn0034564	CG9344	-0.891296	0.0215649	1
LD44201	FBgn0040207	kat80	-0.870532	0.0215649	1
RE19545	FBgn0035725	Mis12	-0.840965	0.0428071	1
SD13688	FBgn0004087	Dhfr	-0.837829	0.0215649	1
SD18375	FBgn0038692	CG3773	-0.824049	0.0215649	1
SD14726	FBgn0031267	Ipk2	-0.822573	0.0215649	1
RE66240	FBgn0029929	CG4593	-0.815121	0.0266752	1
RE01312	FBgn0033127	Tsp42Ef	-0.813483	0.0215649	1
SD06613	FBgn0046214	vig2	-0.812577	0.0236364	1
GH24869	FBgn0030411	CG2540	-0.807462	0.0424477	1
LP11313	FBgn0010039	GstD3	-0.80447	0.0215649	1
GH13575	FBgn0003074	Pgi	-0.801832	0.0215649	1
LP09705	FBgn0032233	dpr19	-0.795376	0.0253004	1
RE60511	FBgn0263600	DNApol-delta	-0.795004	0.0215649	1
GH09647	FBgn0033373	CG8080	-0.794253	0.0215649	1
GH07925	FBgn0036824	CG3902	-0.790341	0.0215649	1
RH24992	FBgn0036007	path	-0.789516	0.0215649	1
GM14134	FBgn0023537	CG17896	-0.780773	0.0215649	1
AT31109	FBgn0038858	CG5793	-0.779005	0.0303301	1
RH61928	FBgn0030552	mRpL38	-0.777263	0.0331335	1
GH04104	FBgn0040778	CG17977	-0.76995	0.0215649	1
GH02396	FBgn0010288	Uch	-0.76046	0.0217649	1
SD02122	FBgn0040283	SMC1	-0.755476	0.0267763	1
LD47530	FBgn0029174	FKBP59	-0.750606	0.0215649	1
RE19263	FBgn0037022	CG11396	-0.746904	0.0268002	1
GM14514	FBgn0038608	WRNexo	-0.746565	0.0294869	1
LP02120	FBgn0038577	CG12321	-0.745833	0.0382911	1
SD05329	FBgn0037141	DNApol-eta	-0.744861	0.0236364	1
RE68515	FBgn0039404	CG14543	-0.740559	0.0217649	1
GH20044	FBgn0024230	Hs2st	-0.740452	0.0374605	1
RH01212	FBgn0266666	Sem1	-0.733596	0.0215649	1
RH61539	FBgn0010638	Sec61beta	-0.732673	0.0284738	1
SD19278	FBgn0267976	Tim23	-0.728788	0.0267763	1
SD08776	FBgn0035312	CG15820	-0.725856	0.0232611	1
SD11637	FBgn0033928	Arc2	-0.724621	0.0215649	1
RE29207	FBgn0038950	CG5382	-0.722522	0.0352673	1
RE62833	FBgn0035911	CG6638	-0.720274	0.0272808	1
RE29468	FBgn0259143	CG42258	-0.717217	0.0215649	1
GM01936	FBgn0032205	CG4957	-0.715658	0.0236364	1
LP01332	FBgn0037368	CG1239	-0.714752	0.0433996	1
RE49388	FBgn0035334	CG8993	-0.708688	0.0215649	1
GM10268	FBgn0034614	CG9752	-0.708513	0.0243487	1
SD11293	FBgn0032244	RfC3	-0.708361	0.0246156	1
LD30505	FBgn0000629	E(z)	-0.707172	0.029458	1
RE44641	FBgn0087040	alphaTub67C	-0.7069	0.0215649	1
LD33701	FBgn0039065	Rad60	-0.705339	0.0235195	1
GH01554	FBgn0030695	PGRP-LE	-0.701556	0.0264498	1
GH27264	FBgn0265575	yin	-0.697935	0.0215649	1
RE53816	FBgn0031979	CCDC53	-0.697921	0.0215649	1
GH10148	FBgn0262732	mbf1	-0.694583	0.0236364	1
GM15115	FBgn0034729	CG10344	-0.693936	0.0215649	1
GH14435	FBgn0015240	Hr96	-0.693257	0.0286981	1
RE56531	FBgn0027538	beta4GalNAcTA	-0.691187	0.0235195	1
RE60471	FBgn0262559	Mdh2	-0.68972	0.0217649	1
GH05320	FBgn0035150	Rev1	-0.688962	0.0309844	1
GH25425	FBgn0032453	CG6180	-0.681568	0.0261823	1
LD38554	FBgn0034021	CG8180	-0.679948	0.0215649	1
RH09920	FBgn0035529	Fdx2	-0.676085	0.0312906	1
AT29239	FBgn0014023	mRpL47	-0.673402	0.0358459	1
RE49550	FBgn0034210	CG6568	-0.671777	0.0216429	1
LD07278	FBgn0029733	CG6927	-0.670267	0.0215649	1
RE52148	FBgn0036775	CG5147	-0.669216	0.0215649	1
LD12075	FBgn0030010	CG10959	-0.667886	0.031436	1
RE03116	FBgn0034059	CG8320	-0.665798	0.0264498	1
RE29270	FBgn0004926	eIF2beta	-0.663574	0.0215649	1
GH12681	FBgn0027619	eIF3j	-0.662715	0.0215649	1
SD08058	FBgn0038376	Hmt-1	-0.662106	0.0215649	1
RE07468	FBgn0028694	Rpn11	-0.661114	0.0215649	1
RE71331	FBgn0037890	CG17734	-0.66007	0.0215649	1
RE60377	FBgn0020248	stet	-0.656809	0.0215649	1
GH06781	FBgn0034390	CG15093	-0.654215	0.0443443	1
RE59232	FBgn0051249	CG31249	-0.651198	0.0215649	1
RH57257	FBgn0030968	CG7322	-0.650882	0.0240455	1
RE21270	FBgn0040477	cid	-0.648681	0.0273865	1
AT12688	FBgn0030660	CG8097	-0.647744	0.0258999	1
GH16593	FBgn0036911	Fibp	-0.647639	0.0261823	1
LD34181	FBgn0020616	SA	-0.647472	0.026577	1
GM01572	FBgn0005390	fs(1)M3	-0.644131	0.0267763	1
RE14873	FBgn0016053	pgc	-0.643762	0.0215649	1
RH48308	FBgn0250848	26-29-p	-0.638256	0.0215649	1
SD10674	FBgn0260388	CG42514	-0.63779	0.023333	1
GH25181	FBgn0032006	Pvr	-0.636861	0.0470559	1
GH25181	FBgn0000056	Adhr	-0.636861	0.0470559	1
GH25181	FBgn0000055	Adh	-0.636861	0.0470559	1
GM13388	FBgn0032451	spict	-0.636704	0.0217649	1
GH20064	FBgn0031987	CG12375	-0.634242	0.0215649	1
AT26759	FBgn0034982	Naa35	-0.631739	0.0351173	1
SD01519	FBgn0027094	AlaRS	-0.631618	0.0215649	1
GM08654	FBgn0033209	CG12107	-0.630885	0.0217649	1
RE75106	FBgn0035558	CG11357	-0.630801	0.0232611	1
GH01314	FBgn0266268	FeCH	-0.629631	0.02225	1
GM04207	FBgn0022344	CG10340	-0.626584	0.0413763	1
RE43986	FBgn0033374	CG13741	-0.625435	0.0223846	1
GH09241	FBgn0038407	CG6126	-0.623152	0.0267763	1
RE36140	FBgn0036476	sstn	-0.623013	0.0291272	1
LD42724	FBgn0020622	Pi3K21B	-0.622437	0.0215649	1
LD27313	FBgn0033635	Prip	-0.622296	0.0261823	1
RE29825	FBgn0036769	Tsp74F	-0.620583	0.0215649	1
AT27586	FBgn0027903	CG12018	-0.620206	0.0294129	1
RH60845	FBgn0263773	fok	-0.620109	0.0215649	1
RE69336	FBgn0033871	CG13339	-0.619572	0.0485088	1
GH03577	FBgn0034314	nopo	-0.618188	0.023333	1
RE24422	FBgn0039929	CG11076	-0.617716	0.0258032	1
RE20606	FBgn0283442	vas	-0.617712	0.0215649	1
AT13263	FBgn0036486	Msh6	-0.617333	0.0215649	1
LD28264	FBgn0022702	Cht2	-0.617188	0.026577	1
LD35238	FBgn0086757	cbs	-0.616473	0.0240455	1
SD02282	FBgn0002948	nod	-0.616015	0.0217649	1
RH07572	FBgn0260857	Bet1	-0.61529	0.0235195	1
LP07553	FBgn0010497	dmGlut	-0.614668	0.0259533	1
RH09070	FBgn0029648	CG3603	-0.614311	0.0215649	1
GH12002	FBgn0033246	ACC	-0.613933	0.02225	1
LD25466	FBgn0032450	CG5776	-0.613739	0.0215649	1
GH07346	FBgn0033075	Pld	-0.612509	0.0355771	1
RH45308	FBgn0029854	CG3566	-0.612207	0.0235195	1
RH56961	FBgn0034245	UQCR-6.4	-0.611703	0.0261823	1
AT30160	FBgn0035691	CG7386	-0.610119	0.0215649	1
SD07269	FBgn0086251	del	-0.605332	0.0217649	1
LD41588	FBgn0011704	RnrS	-0.605233	0.031436	1
SD05591	FBgn0034315	CG5721	-0.603164	0.0261823	1
LD35215	FBgn0030008	CG2129	-0.603053	0.0217649	1
GM32035	FBgn0053502	CG33502	-0.60292	0.0215649	1
GM32035	FBgn0285970	CG32500	-0.60292	0.0215649	1
GM32035	FBgn0052857	CG32857	-0.60292	0.0215649	1
LD10778	FBgn0027348	bgm	-0.602455	0.0215649	1
SD01793	FBgn0004432	Cyp1	-0.600944	0.0307019	1
GH06596	FBgn0003527	stil	-0.600822	0.0215649	1
RE21178	FBgn0003082	phr	-0.599216	0.0286981	1
LD35753	FBgn0026143	CDC45L	-0.597573	0.0215649	1
LD47223	FBgn0038326	CG5044	-0.597172	0.0261823	1
GH09650	FBgn0030671	CG8134	-0.595598	0.0340615	1
GM16085	FBgn0035532	CG15014	-0.595324	0.0236364	1
GM02245	FBgn0260468	CG7950	-0.592437	0.0217649	1
GM02245	FBgn0085346	CG34317	-0.592437	0.0217649	1
LD27370	FBgn0266441	CG45071	-0.591474	0.0373913	1
RE75113	FBgn0038869	Smyd5	-0.58944	0.0294129	1
LP11514	FBgn0038747	RhoGAP92B	-0.588228	0.0228703	1
LP11514	FBgn0264442	ab	-0.588228	0.0228703	1
SD20045	FBgn0011566	Smyd3	-0.587834	0.0235195	1
RE73396	FBgn0029931	CG14427	0.606735	0.0470559	1
RE70031	FBgn0261873	sdt	0.613309	0.0281774	1
AT24863	FBgn0034075	Asph	0.613742	0.0291047	1
SD10012	FBgn0004512	Mdr49	0.617478	0.0273865	1
LD30945	FBgn0005590	scw	0.628649	0.0330341	1
SD18286	FBgn0033483	egr	0.63613	0.0223846	1
RE57705	FBgn0038134	wntD	0.646981	0.0366788	1
RE13908	FBgn0003486	spo	0.654013	0.0284425	1
RE26473	FBgn0031393	CG15382	0.656455	0.0215649	1
LD40883	FBgn0039286	dan	0.677238	0.034032	1
GM19621	FBgn0004859	ci	0.692026	0.0435486	1
GH08155	FBgn0028523	CG5888	0.698715	0.0236364	1
RH08872	FBgn0003067	Pepck	0.699216	0.023333	1
RH08872	FBgn0266488	CG45087	0.699216	0.023333	1
LD22004	FBgn0004108	Nrt	0.720221	0.0404196	1
RE16123	FBgn0040984	CG4440	0.727164	0.0261823	1
AT02631	FBgn0000411	D	0.731298	0.0232611	1
LD07701	FBgn0262739	AGO1	0.736173	0.0215649	1
RE22018	FBgn0051721	Trim9	0.738001	0.0355771	1
RE14414	FBgn0032629	beat-IIIc	0.782423	0.0416334	1
LD06131	FBgn0004635	rho	0.798845	0.0215649	1
RE05137	FBgn0020257	Ppa	0.80057	0.0215649	1
GH22922	FBgn0034602	Lapsyn	0.814152	0.0235195	1
RE73577	FBgn0031718	CG14014	0.814348	0.0240455	1
LD44491	FBgn0032693	Cyp310a1	0.826437	0.0344976	1
RE26062	FBgn0001174	halo	0.836298	0.0215649	1
GH10432	FBgn0019661	lncRNA:roX1	0.8381	0.0375107	1
RE09713	FBgn0036810	CG6885	0.85501	0.031989	1
RE64266	FBgn0001981	esg	0.866465	0.0217649	1
RE59904	FBgn0032377	CG14937	0.867042	0.0485088	1
RE03641	FBgn0060296	pain	0.867298	0.0330341	1
LD06565	FBgn0266203	lncRNA:CR44898	0.871668	0.0313597	1
RH64455	FBgn0285951	mRpS34	0.884798	0.0242573	1
LD44526	FBgn0259173	corn	0.885448	0.0377941	1
RH18694	FBgn0038243	CG8066	0.904222	0.0409441	1
RE48077	FBgn0037007	CG5059	0.910669	0.0308562	1
GH20944	FBgn0000120	Arr1	0.91102	0.0215649	1
RE27042	FBgn0044049	Ilp4	0.923685	0.0278586	1
LD15796	FBgn0023214	edl	0.926745	0.0431434	1
RE45895	FBgn0020377	Sr-CII	0.937134	0.0360869	1
RE51662	FBgn0026061	Mipp1	0.937341	0.0420299	1
RE30918	FBgn0001325	Kr	0.939791	0.0217649	1
GH18470	FBgn0261836	Msp300	0.956731	0.0294869	1
LD16058	FBgn0003254	rib	0.957163	0.0415412	1
RE54375	FBgn0036349	SNCF	0.963181	0.0258107	1
GH13441	FBgn0085412	CG34383	0.963567	0.0309844	1
RE18236	FBgn0003683	term	0.965608	0.0286981	1
AT13327	FBgn0026063	KP78b	0.969426	0.0345973	1
AT13327	FBgn0026064	KP78a	0.969426	0.0345973	1
LD20987	FBgn0026319	Traf4	0.973963	0.0330341	1
RH55307	FBgn0013725	phyl	0.97644	0.0215649	1
RE11206	FBgn0015773	NetA	0.979091	0.0261823	1
LD42284	FBgn0031621	Elba3	0.984595	0.0267763	1
LD43816	FBgn0037992	CG4702	0.996736	0.0424876	1
RE24665	FBgn0000227	Bsg25A	1.01608	0.0235195	1
LD28132	FBgn0028519	hll	1.0246	0.0261823	1
RE35237	FBgn0003448	sna	1.02773	0.0217649	1
RE40347	FBgn0003510	Sry-alpha	1.03738	0.026577	1
RE40347	FBgn0003511	Sry-beta	1.03738	0.026577	1
LD05688	FBgn0026320	Tom	1.03963	0.0236364	1
RE50156	FBgn0032422	atilla	1.03974	0.0275302	1
GH04704	FBgn0003430	slp1	1.04329	0.0215649	1
RE38281	FBgn0003326	sca	1.04967	0.0215649	1
RE59988	FBgn0028789	Doc1	1.05987	0.0235195	1
LD34202	FBgn0265274	Inx3	1.06244	0.0261823	1
GH03118	FBgn0028371	jbug	1.07304	0.0495432	1
RE72284	FBgn0039283	danr	1.09424	0.0459028	1
RE47733	FBgn0004143	nullo	1.09476	0.0215649	1
RE46351	FBgn0013272	Gp150	1.09594	0.0357661	1
RE34993	FBgn0010109	dpn	1.0999	0.0226174	1
GM07658	FBgn0265276	l(3)neo38	1.10479	0.0261823	1
LD39923	FBgn0000071	Ama	1.10758	0.0425387	1
LP11484	FBgn0003731	Egfr	1.11181	0.0217649	1
RE20251	FBgn0038028	CG10035	1.12134	0.0345973	1
GM01221	FBgn0263776	CG43693	1.13262	0.0223846	1
RE30284	FBgn0020300	geko	1.1868	0.0215649	1
LP04345	FBgn0038071	Dtg	1.22622	0.0358641	1
HL08053	FBgn0261560	Thor	1.25654	0.0258107	1
LD15563	FBgn0033855	link	1.32413	0.0215649	1
SD07266	FBgn0001257	ImpL2	1.36344	0.0220097	1
LP10528	FBgn0036394	CG9040	-1.7512	0.23226	0
LP10764	FBgn0030600	hiw	-1.47471	0.217248	0
RE46170	FBgn0034468	Obp56a	1.46555	0.116622	0
RE09034	FBgn0036336	ste14	-1.37607	0.278864	0
LD12604	FBgn0058191	CG40191	-1.23054	0.318581	0
LD26105	FBgn0035621	CG10591	1.22193	0.375336	0
RE36278	FBgn0039678	Obp99a	1.21085	0.141264	0
HL01248	FBgn0004646	ogre	1.068	0.0629662	0
RE58815	FBgn0001258	Ldh	1.06749	0.136856	0
LP06330	FBgn0052638	CG32638	-1.00689	0.337815	0
LP06330	FBgn0011284	RpS4	-1.00689	0.337815	0
GH10871	FBgn0010452	trn	0.991512	0.0681047	0
RH49330	FBgn0038038	CG5167	0.987534	0.0785105	0
LD17549	FBgn0000182	BicC	-0.979583	0.232049	0
LD17549	FBgn0266459	CG45084	-0.979583	0.232049	0
GM03559	FBgn0021967	ND-PDSW	-0.952715	0.367248	0
LP07339	FBgn0004425	LysB	-0.94687	0.255119	0
LP07339	FBgn0004428	LysE	-0.94687	0.255119	0
LP07339	FBgn0004430	LysS	-0.94687	0.255119	0
LP07339	FBgn0004427	LysD	-0.94687	0.255119	0
LD21828	FBgn0031907	CG5171	0.934105	0.135055	0
GH12078	FBgn0001090	bnb	0.933034	0.0558946	0
RE27850	FBgn0263256	CG43394	0.932021	0.0587622	0
GH13134	FBgn0015777	nrv2	0.927588	0.261523	0
SD16292	FBgn0025391	Scgdelta	0.879445	0.0803181	0
SD16292	FBgn0033458	CG18446	0.879445	0.0803181	0
SD16292	FBgn0036681	Obp73a	0.879445	0.0803181	0
SD16292	FBgn0052512	CG32512	0.879445	0.0803181	0
SD16292	FBgn0266847	lncRNA:CR45309	0.879445	0.0803181	0
LP10853	FBgn0036947	obst-F	-0.846446	0.239069	0
RE45036	FBgn0262867	Ptr	0.844413	0.0589354	0
RH01620	FBgn0004629	Cys	0.842785	0.0817644	0
SD09407	FBgn0033159	Dscam1	0.836907	0.0744522	0
LD11258	FBgn0012037	Ance	0.836681	0.111561	0
GH06660	FBgn0260747	Chchd2	-0.825726	0.173943	0
GH06660	FBgn0031853	TTLL3B	-0.825726	0.173943	0
LD24387	FBgn0002526	LanA	0.816822	0.465999	0
RE42467	FBgn0050080	CG30080	0.814308	0.0671304	0
RE42467	FBgn0261538	CG42662	0.814308	0.0671304	0
RE07220	FBgn0002772	Mlc1	-0.812727	0.178983	0
GH18004	FBgn0087002	apolpp	0.792873	0.368703	0
LP09874	FBgn0035040	CG4741	-0.790473	0.393397	0
LP08442	FBgn0029716	CG3546	-0.790358	0.0967921	0
GH22686	FBgn0003145	prd	0.774819	0.0573748	0
GH18014	FBgn0033188	Drat	0.771969	0.162625	0
RE27477	FBgn0035674	CG13295	-0.770251	0.0594286	0
LD34564	FBgn0046253	CG3502	0.767984	0.0628608	0
LD26182	FBgn0001123	Galphas	0.76785	0.075595	0
RH45971	FBgn0260011	NimC4	0.75133	0.142947	0
RH52220	FBgn0030641	CG6299	-0.74037	0.419438	0
LD09584	FBgn0036381	CG8745	0.738635	0.220822	0
AT18408	FBgn0038217	CG14840	0.737782	0.273039	0
GM12753	FBgn0037213	CG12581	0.735462	0.0558946	0
LD35237	FBgn0015380	drl	0.735415	0.189655	0
SD05564	FBgn0039776	PH4alphaEFB	0.731657	0.185895	0
RE29477	FBgn0013953	Esp	0.727337	0.0736772	0
LD28078	FBgn0005771	noc	0.719497	0.175935	0
GH23040	FBgn0037238	CG1090	0.714572	0.0594444	0
RH08582	FBgn0002940	ninaE	-0.711419	0.198954	0
GM12291	FBgn0021795	Tapdelta	-0.702769	0.0590744	0
RH03540	FBgn0030040	CG15347	0.698398	0.429813	0
LD19609	FBgn0001254	ImpE2	0.698041	0.322823	0
GH06693	FBgn0031824	CG9547	-0.697179	0.0502586	0
GH11902	FBgn0004607	zfh2	0.696485	0.144067	0
RE25290	FBgn0086675	fne	0.693685	0.384271	0
RE33779	FBgn0035969	CG4476	-0.685892	0.0757301	0
RE40068	FBgn0003313	sala	0.684339	0.0532983	0
RE40068	FBgn0263087	CG43355	0.684339	0.0532983	0
GH01880	FBgn0035762	Rint1	-0.678265	0.0645598	0
GH01880	FBgn0085784	CR41379	-0.678265	0.0645598	0
LP11584	FBgn0000639	Fbp1	-0.678252	0.24618	0
RE25177	FBgn0033721	CG13159	0.66351	0.584567	0
GH09168	FBgn0262736	Vha16-1	-0.649795	0.254548	0
RE40937	FBgn0035956	Doc2	0.649597	0.0527752	0
LD13210	FBgn0003520	stau	0.648313	0.340697	0
SD09067	FBgn0039508	CG3368	-0.645547	0.0862062	0
GM09444	FBgn0285926	Imp	0.645073	0.116382	0
GH08821	FBgn0266129	lov	0.64398	0.0673199	0
RH01044	FBgn0003248	Rh2	-0.634383	0.26375	0
RH08410	FBgn0040813	Nplp2	0.628418	0.555164	0
LD31354	FBgn0032683	kon	0.623261	0.194645	0
RE30730	FBgn0035103	Vdup1	0.622216	0.148547	0
RE54320	FBgn0036352	CG14110	0.621311	0.452202	0
RE05093	FBgn0033518	Prx2540-2	0.61917	0.0737492	0
RE05093	FBgn0033520	Prx2540-1	0.61917	0.0737492	0
RE05093	FBgn0033521	CG12896	0.61917	0.0737492	0
LD42676	FBgn0037447	Neurochondrin	0.613126	0.501664	0
LD45181	FBgn0038290	CG6912	-0.611014	0.257489	0
SD25109	FBgn0050169	Brca2	-0.608386	0.0861241	0
LD27656	FBgn0033337	CG8272	-0.60585	0.0538345	0
GH01721	FBgn0031745	rau	0.5991	0.145252	0
RE10012	FBgn0001983	wor	0.597458	0.0852537	0
RE18076	FBgn0035257	CG12011	0.596624	0.247946	0
GH08635	FBgn0063261	CG31275	0.590742	0.117422	0
RH67635	FBgn0010531	Ccs	-0.586249	0.0953223	0
GH08847	FBgn0003308	ry	0.584341	0.0609456	0
GM06015	FBgn0036815	HipHop	-0.583137	0.0628608	0
RE44714	FBgn0034797	nahoda	0.583074	0.21209	0
LD12257	FBgn0026430	Grip84	-0.582978	0.0215649	0
RE70645	FBgn0002542	lds	-0.582963	0.0215649	0
RE61805	FBgn0030311	CG11699	-0.581917	0.0594286	0
LD34147	FBgn0031313	CG5080	0.581676	0.275273	0
RE09091	FBgn0035272	mRpL46	-0.581101	0.0496882	0
RE12569	FBgn0034356	CG10924	0.581019	0.167513	0
RE30055	FBgn0040529	COX7A	-0.580997	0.0261823	0
LD42113	FBgn0004901	Prat	-0.578486	0.0953583	0
RE28551	FBgn0015946	grim	-0.578127	0.0404196	0
RE28551	FBgn0267637	lncRNA:CR45975	-0.578127	0.0404196	0
GH10595	FBgn0022160	Gpo1	0.578034	0.0407992	0
RE11345	FBgn0004567	slp2	0.577252	0.0474912	0
GH11432	FBgn0034724	babos	0.577148	0.107975	0
SD01527	FBgn0267975	vib	-0.576414	0.0294869	0
RE70353	FBgn0264855	AP-2alpha	-0.575266	0.0259526	0
LD47348	FBgn0262029	d	0.575173	0.0401128	0
GM01136	FBgn0035443	CG12010	-0.574305	0.031436	0
GM14286	FBgn0029958	Pdp	-0.573581	0.0276123	0
SD14666	FBgn0036648	CG4098	-0.573279	0.0878206	0
GH14509	FBgn0004456	mew	0.572136	0.0567739	0
RE31178	FBgn0037492	CG10050	-0.571294	0.0406605	0
GH08192	FBgn0029801	CG15771	-0.571253	0.0232611	0
LD15705	FBgn0053095	CG33095	-0.570464	0.438394	0
LD15705	FBgn0053096	CG33096	-0.570464	0.438394	0
RH55216	FBgn0035144	Kah	-0.566429	0.430268	0
RH18728	FBgn0031629	Clect27	0.566308	0.445383	0
RE56869	FBgn0033210	U2A	-0.565875	0.0377681	0
RE26521	FBgn0037917	wkd	-0.565706	0.0443443	0
LD23532	FBgn0037728	CG16817	-0.565367	0.0217649	0
SD10769	FBgn0034447	CG7744	-0.565308	0.0258032	0
RE03155	FBgn0004959	phm	0.564736	0.0736772	0
SD20009	FBgn0029689	CG6428	-0.564679	0.0273865	0
RE26327	FBgn0002466	sti	0.563232	0.0479074	0
GH08782	FBgn0267972	Der-1	-0.561586	0.0273865	0
LD25202	FBgn0001291	Jra	-0.560834	0.101082	0
GM23116	FBgn0029986	CG15332	0.560527	0.149218	0
SD20823	FBgn0015000	betaggt-I	-0.560123	0.0215649	0
RE70695	FBgn0062978	CG31808	0.559051	0.564196	0
GH05723	FBgn0029818	GAA1	-0.558778	0.0236364	0
RH34413	FBgn0036334	CG11267	-0.558161	0.0470559	0
GH10876	FBgn0000477	DNaseII	0.557857	0.0741049	0
LP07775	FBgn0038881	CG16791	-0.557748	0.0242509	0
LD47410	FBgn0259682	Jabba	-0.557492	0.0261823	0
RH19667	FBgn0030178	CG2974	-0.556859	0.026577	0
LD35155	FBgn0030787	CG9609	-0.556235	0.0217649	0
LP01642	FBgn0030326	CG2444	-0.556079	0.0236364	0
SD20696	FBgn0262719	CG43163	0.555509	0.0415412	0
GH13810	FBgn0035153	ebd1	-0.554419	0.0293374	0
RE58433	FBgn0031217	CG11377	-0.553887	0.024443	0
AT26381	FBgn0026666	MagR	-0.553034	0.0470559	0
RE14241	FBgn0038166	CG9588	-0.552504	0.0544057	0
GM08252	FBgn0267704	lncRNA:flam	0.552421	0.13971	0
LP10995	FBgn0002865	Mst98Ca	-0.552217	0.277037	0
LP10995	FBgn0004171	Mst98Cb	-0.552217	0.277037	0
RE48052	FBgn0030400	CG11138	-0.547354	0.195541	0
LD24746	FBgn0003401	shu	-0.546865	0.0251984	0
RE28342	FBgn0261284	bou	0.546009	0.107749	0
GM02347	FBgn0026718	fu12	-0.545716	0.118824	0
SD02150	FBgn0030242	sofe	-0.545496	0.0266245	0
RE45331	FBgn0263112	Mitf	-0.54513	0.070886	0
RE61294	FBgn0037612	CG8112	-0.545124	0.0256387	0
LD32130	FBgn0010389	htl	0.544716	0.0886572	0
RE14803	FBgn0038150	yellow-e3	0.544658	0.148547	0
GM02466	FBgn0014455	Ahcy	-0.543608	0.0361928	0
LP08967	FBgn0032473	kmg	-0.541206	0.368853	0
RE15818	FBgn0030451	CG15717	-0.539978	0.0222489	0
GM13640	FBgn0259676	DNApol-alpha60	-0.539939	0.0275302	0
RE06205	FBgn0026634	ldlCp	-0.539208	0.0264498	0
AT02038	FBgn0032047	CG13088	-0.536823	0.0264464	0
LD21844	FBgn0000228	Bsg25D	0.53682	0.0330341	0
RH09887	FBgn0039682	Obp99c	0.536674	0.240568	0
RH06707	FBgn0028978	trbl	0.535799	0.0736772	0
RE27241	FBgn0037960	mthl5	-0.534893	0.0562365	0
RH73529	FBgn0261068	LSm7	-0.534575	0.0303964	0
SD07362	FBgn0033476	oys	-0.534248	0.0239653	0
LD46156	FBgn0034583	CG10527	-0.533941	0.0236364	0
HL08023	FBgn0030317	CG1561	-0.533871	0.0375107	0
RE01888	FBgn0038128	Ravus	-0.533047	0.0464114	0
LD13052	FBgn0028421	Kap3	-0.532053	0.027033	0
LD37189	FBgn0003744	trc	-0.530453	0.0358459	0
RH59033	FBgn0033451	CG1665	-0.530372	0.0232611	0
GH13824	FBgn0015270	Orc2	-0.52981	0.0246024	0
RH69145	FBgn0024251	bbx	-0.528875	0.0243487	0
HL01706	FBgn0259111	Ndae1	0.528004	0.0797578	0
RE69770	FBgn0002631	E(spl)m5-HLH	0.527807	0.120709	0
LP12032	FBgn0014848	Eig71Eh	-0.527683	0.248751	0
RE08009	FBgn0005696	DNApol-alpha73	-0.527581	0.0217649	0
SD10961	FBgn0038429	CG14882	-0.527482	0.0220066	0
RE25878	FBgn0015949	hrg	0.527033	0.0332237	0
RE68083	FBgn0038609	Nup43	-0.525654	0.0281774	0
LD37241	FBgn0037203	slif	-0.524777	0.0229367	0
GM08848	FBgn0037810	sle	-0.524112	0.0600663	0
AT13028	FBgn0032390	dgt2	-0.523699	0.0431142	0
RE25548	FBgn0030257	SmydA-4	-0.523551	0.162228	0
LD41062	FBgn0000454	Dip-B	-0.522807	0.0237388	0
SD14915	FBgn0037305	CG12173	-0.5224	0.0261823	0
LP04238	FBgn0266719	stac	-0.521443	0.166819	0
LP04238	FBgn0031653	Jon25Biii	-0.521443	0.166819	0
RE39556	FBgn0038099	CG7091	-0.521091	0.0330341	0
RE22242	FBgn0260653	serp	0.520368	0.439414	0
GM14814	FBgn0035593	CG4603	-0.519774	0.036157	0
SD25546	FBgn0266282	jnj	-0.519407	0.0247793	0
LD27255	FBgn0086785	Vps36	-0.518974	0.0375107	0
GH14974	FBgn0036366	JMJD7	-0.518937	0.0435486	0
RH36582	FBgn0036292	CG10646	-0.517525	0.0567557	0
LP07247	FBgn0010316	dap	-0.516597	0.0433996	0
RE28509	FBgn0032682	grnd	0.516097	0.136248	0
GH07940	FBgn0034464	CG11018	0.516029	0.0671245	0
LD34406	FBgn0264694	mgr	-0.51572	0.0292032	0
GH04557	FBgn0030679	CG8206	-0.514923	0.0861241	0
RE59335	FBgn0002561	l(1)sc	0.514883	0.0900879	0
RE72863	FBgn0032031	CG13390	-0.514392	0.0394073	0
GM13608	FBgn0026263	bip1	-0.514158	0.0367294	0
LD40483	FBgn0260985	RfC4	-0.514138	0.0235385	0
RE55344	FBgn0035904	GstO3	-0.513224	0.101265	0
LP12374	FBgn0261283	SREBP	-0.512832	0.0264498	0
AT28119	FBgn0039258	beta4GalT7	-0.511599	0.0236364	0
LD22087	FBgn0027512	CG10254	-0.510877	0.0242573	0
RE04047	FBgn0030792	CG4789	-0.510171	0.0617835	0
RE17330	FBgn0022343	CG3760	-0.509811	0.0337669	0
SD15934	FBgn0032781	RtcB	-0.509192	0.0261823	0
RE27943	FBgn0034924	CG17658	-0.509101	0.0262524	0
LD47919	FBgn0010431	mtrm	-0.509097	0.0513041	0
LD08841	FBgn0036494	Toll-6	0.508611	0.0780263	0
GH22341	FBgn0039135	CG13603	-0.508288	0.0259533	0
SD22445	FBgn0083123	Uhg5	0.506714	0.024174	0
SD05389	FBgn0029003	mab-21	0.506637	0.195628	0
RE32504	FBgn0038989	CG6937	-0.506537	0.0563042	0
RE67340	FBgn0032897	CG9336	0.505015	0.475494	0
RE63412	FBgn0058045	CG40045	-0.503329	0.0549512	0
LD39537	FBgn0035955	CG5194	-0.503248	0.0973297	0
GH17740	FBgn0034655	CG10307	-0.503	0.117422	0
LD23664	FBgn0030817	CG4991	-0.502552	0.023333	0
GH16429	FBgn0033272	RagC-D	-0.502303	0.0435524	0
RE28533	FBgn0011774	Irbp	-0.501379	0.0235195	0
LD05592	FBgn0263240	Coop	0.501346	0.0358459	0
RE27552	FBgn0062449	CG13197	-0.501287	0.0817644	0
RE04770	FBgn0035208	CG9184	0.500999	0.418328	0
RH09491	FBgn0036393	CG17362	0.500203	0.0261823	0
LD19034	FBgn0061515	endos	-0.49958	0.0264498	0
LD19710	FBgn0001075	ft	0.498429	0.192645	0
GH13924	FBgn0037378	CG2046	-0.497777	0.0261823	0
SD09860	FBgn0031020	Naa15-16	-0.496932	0.023333	0
AT26957	FBgn0029853	CG3781	-0.495818	0.114651	0
LP01956	FBgn0050159	CG30159	-0.49475	0.0594286	0
LD09568	FBgn0050020	CG30020	-0.493463	0.464369	0
RE19603	FBgn0015614	CanB2	-0.492774	0.0509665	0
RH48922	FBgn0083991	CG34155	0.491417	0.0293716	0
RE13621	FBgn0283681	Tcs3	-0.491286	0.0414665	0
GH27372	FBgn0003891	tud	-0.491009	0.248751	0
GM14788	FBgn0040309	Jafrac1	-0.490305	0.0258032	0
RE38137	FBgn0086679	p	-0.490009	0.0247793	0
LD47993	FBgn0038889	Fancm	-0.489825	0.0584122	0
SD17927	FBgn0026738	CG7857	-0.48957	0.0375107	0
RE07481	FBgn0035203	CG9149	-0.487705	0.0261823	0
RE03177	FBgn0032910	CG9265	-0.487641	0.0236364	0
GH03573	FBgn0264975	Nrg	0.486102	0.124631	0
GH12341	FBgn0003896	tup	0.485666	0.103162	0
RE41485	FBgn0036547	CG17032	0.484361	0.297466	0
AT13922	FBgn0266449	Kr-h2	-0.483867	0.0267807	0
RE09158	FBgn0268063	ltl	0.483807	0.0699521	0
GM27569	FBgn0033528	trsn	-0.483664	0.0430512	0
LD07878	FBgn0036240	CG6928	-0.482849	0.0253004	0
SD13634	FBgn0024194	rasp	-0.482578	0.0474079	0
GH14316	FBgn0038115	CG7966	-0.480926	0.0502586	0
RH36186	FBgn0035982	CG4461	-0.479306	0.0358555	0
RE30433	FBgn0036787	CG4306	0.478577	0.332727	0
LD24495	FBgn0284436	CCT8	-0.478221	0.0337669	0
RE55814	FBgn0035907	GstO1	-0.477941	0.0602594	0
SD04231	FBgn0033980	Cyp6a20	-0.477682	0.0245462	0
LD28935	FBgn0026361	Sep5	0.476994	0.0575047	0
SD16707	FBgn0041147	ida	-0.4767	0.220822	0
RH47419	FBgn0033970	CG10205	-0.475966	0.027033	0
GH10845	FBgn0030251	CG2145	0.475938	0.0602594	0
SD15916	FBgn0037206	CG12768	-0.475777	0.339548	0
GH23075	FBgn0004381	Klp68D	-0.475299	0.0343103	0
GH22488	FBgn0005616	msl-2	0.475053	0.0284425	0
RE40431	FBgn0036606	CG13060	0.474265	0.124999	0
RE40431	FBgn0036605	CG13041	0.474265	0.124999	0
AT09986	FBgn0031644	CG15625	0.474035	0.0350894	0
RE21078	FBgn0031969	pes	-0.473858	0.0256387	0
SD05592	FBgn0037619	CG8159	-0.473795	0.095412	0
GH18603	FBgn0036136	Ufd1-like	-0.472941	0.0299181	0
GM14334	FBgn0002069	AspRS	-0.472856	0.0273865	0
LP07340	FBgn0263120	Acsl	-0.472715	0.0485088	0
RE21038	FBgn0004872	piwi	-0.471959	0.0351173	0
LP11234	FBgn0031717	Oscillin	0.471956	0.0926075	0
LD09231	FBgn0038476	kuk	0.46986	0.0692577	0
LD32196	FBgn0038304	CG12241	-0.468409	0.0279215	0
SD03863	FBgn0039175	beta-PheRS	-0.468251	0.0736772	0
GH12235	FBgn0003353	sei	-0.467912	0.0355771	0
RE68138	FBgn0031662	CG3792	-0.467882	0.0424876	0
RE58665	FBgn0039965	CG13865	-0.467677	0.068261	0
RE39082	FBgn0001253	ImpE1	0.466665	0.171367	0
RH17365	FBgn0030638	CG11655	-0.466432	0.0299181	0
SD06673	FBgn0035295	Cnb	-0.465534	0.0279215	0
RE06857	FBgn0030786	mRpL22	-0.465416	0.0368903	0
GH13901	FBgn0034173	CG9010	-0.46506	0.0700069	0
LD30448	FBgn0035630	CG10576	-0.46459	0.0270089	0
LD12611	FBgn0053099	CG33099	0.464312	0.047771	0
RE28781	FBgn0031182	Cyp6t1	-0.463151	0.0425387	0
GH05885	FBgn0035889	mkg-p	-0.462929	0.0736772	0
GH05885	FBgn0053057	CG33057	-0.462929	0.0736772	0
AT26639	FBgn0265082	Cdep	0.462922	0.136698	0
RE26319	FBgn0038315	CG14866	-0.462568	0.139668	0
RE01566	FBgn0032598	ChLD3	-0.461732	0.0312799	0
GH16740	FBgn0030484	GstT4	0.461496	0.223907	0
LP07668	FBgn0035656	CG10479	0.461272	0.0431142	0
LP08858	FBgn0034897	Sesn	-0.461135	0.301003	0
LP08858	FBgn0036362	CG10725	-0.461135	0.301003	0
LD24639	FBgn0259749	mmy	-0.460833	0.0279215	0
LD20271	FBgn0010314	Cks30A	-0.460098	0.0512133	0
RE04029	FBgn0086695	hd	-0.459821	0.0344594	0
SD10334	FBgn0010812	unc-45	-0.459102	0.0757301	0
RE09535	FBgn0004914	Hnf4	-0.458718	0.0602257	0
SD06635	FBgn0030073	CG10962	-0.458588	0.0358459	0
RE34149	FBgn0265767	zyd	-0.458581	0.0311915	0
SD06594	FBgn0015245	Hsp60A	-0.458181	0.0273865	0
RH65902	FBgn0031189	CG14618	-0.457627	0.0266245	0
GH14454	FBgn0019650	toy	0.457553	0.0785307	0
RE14758	FBgn0015615	SMC3	-0.457079	0.0407992	0
RE13606	FBgn0036271	Pbgs	-0.456614	0.0395626	0
AT14009	FBgn0283536	Vha13	-0.456147	0.0558946	0
RE34385	FBgn0086779	step	-0.455386	0.0671245	0
LD15043	FBgn0025388	CG12179	-0.455122	0.026577	0
GH02075	FBgn0031263	Tspo	-0.454198	0.0532983	0
RE36967	FBgn0035954	Doc3	0.454031	0.0671304	0
RE32988	FBgn0039156	CG6178	-0.453064	0.0259526	0
LD38576	FBgn0034275	CG5002	0.452825	0.0313597	0
RE61780	FBgn0037949	CG17360	-0.452799	0.0738056	0
AT12613	FBgn0031620	CG11929	0.452681	0.0312799	0
RE48347	FBgn0015793	Rab19	-0.451708	0.0427974	0
RE06142	FBgn0004510	Ets97D	-0.451347	0.0460327	0
LD33460	FBgn0010238	Lac	0.449293	0.0409441	0
AT09679	FBgn0030206	CG2889	-0.448886	0.0883617	0
GH09538	FBgn0036763	TrpRS-m	-0.448609	0.0272808	0
SD25906	FBgn0036028	CG16717	-0.448493	0.0294869	0
GH11174	FBgn0052412	QC	-0.44842	0.0415412	0
RE61427	FBgn0011592	fra	0.448328	0.0502586	0
LD24323	FBgn0001091	Gapdh1	-0.448216	0.0267763	0
SD19372	FBgn0031489	CG17224	0.447922	0.0293374	0
GH13039	FBgn0028552	gammaSnap1	-0.447872	0.0862875	0
RH73277	FBgn0032160	CG4598	-0.447833	0.0407992	0
GH22170	FBgn0266801	CG45263	0.447583	0.101529	0
GH26851	FBgn0038610	CG7675	0.447152	0.553973	0
LD47602	FBgn0040475	SH3PX1	-0.446589	0.0318129	0
GM31575	FBgn0039337	MED28	-0.446266	0.24417	0
LD46938	FBgn0039013	CG4813	-0.446224	0.110055	0
GM09534	FBgn0267912	CanA-14F	0.446087	0.0946037	0
RE01016	FBgn0051040	Cog7	-0.445656	0.104342	0
LD47649	FBgn0053526	PNUTS	-0.445405	0.034841	0
RE50384	FBgn0051028	CG31028	0.444999	0.106468	0
GM23988	FBgn0263873	sick	0.444296	0.18883	0
LD21403	FBgn0027529	tapas	-0.443915	0.0303964	0
RE09661	FBgn0032803	CG13082	0.443848	0.441216	0
LD33749	FBgn0037549	CG7878	-0.443609	0.0542297	0
SD13619	FBgn0035608	blanks	0.442028	0.0360299	0
GH06479	FBgn0031637	mxt	-0.441277	0.036157	0
GH28557	FBgn0036918	Pfdn6	-0.440897	0.0876997	0
RH47329	FBgn0033754	Ak6	-0.440879	0.134667	0
SD03267	FBgn0260463	Unc-115b	0.440876	0.10277	0
SD03267	FBgn0053105	p24-2	0.440876	0.10277	0
RH40148	FBgn0035964	Dhpr	-0.440869	0.0415412	0
RE58281	FBgn0038592	CG18599	-0.440758	0.209262	0
GH03305	FBgn0032350	CG6287	-0.440656	0.0261823	0
GH11366	FBgn0053470	CG33470	-0.440144	0.256185	0
GH11366	FBgn0283462	IMPPP	-0.440144	0.256185	0
RH46018	FBgn0036290	CG10638	-0.439699	0.0357661	0
GH08370	FBgn0035538	DopEcR	-0.439559	0.289123	0
RH57745	FBgn0036853	mRpL21	-0.4394	0.0629662	0
LP11415	FBgn0030357	Sclp	-0.43934	0.0353653	0
GH15220	FBgn0036620	CG4842	-0.438841	0.136453	0
HL01707	FBgn0028695	Rpn1	-0.43862	0.0696854	0
AT29216	FBgn0039731	Sas-6	-0.438375	0.0286981	0
AT03366	FBgn0261552	ps	0.437418	0.105291	0
AT30361	FBgn0026259	eIF5B	-0.435694	0.0785307	0
AT29938	FBgn0052407	CG32407	0.435208	0.0688571	0
CK02229	FBgn0261563	wb	0.434885	0.194462	0
GM03596	FBgn0052218	lncRNA:CR32218	0.434664	0.0294129	0
LP06006	FBgn0011653	mas	0.434147	0.171479	0
RE40129	FBgn0063497	GstE3	-0.433802	0.0587622	0
RH02936	FBgn0029828	CG6067	-0.433792	0.0573714	0
LD20383	FBgn0038012	CG10013	0.433567	0.0975136	0
RE18811	FBgn0030510	CG12177	0.43314	0.0673199	0
GH17932	FBgn0035044	CG3663	-0.433023	0.0757028	0
LP10092	FBgn0038810	Srp72	-0.432966	0.0963509	0
GH12050	FBgn0022153	l(2)k05819	-0.432907	0.0485088	0
RE57810	FBgn0037061	CG12975	-0.432793	0.127814	0
AT27571	FBgn0063298	asRNA:CR31429	0.432494	0.0358459	0
LP12257	FBgn0003328	scb	0.432353	0.228075	0
RE66051	FBgn0285911	Vps16A	-0.43139	0.0594286	0
GM09416	FBgn0037565	CG9626	0.430124	0.0757028	0
RE68977	FBgn0053052	CG33052	-0.42986	0.0281192	0
RE13914	FBgn0029002	miple2	0.429766	0.182531	0
GM22653	FBgn0024234	gbb	0.429708	0.108873	0
GM04147	FBgn0033486	dmpd	-0.429611	0.0294869	0
GM07659	FBgn0010470	Fkbp14	0.429019	0.110055	0
LD35474	FBgn0036752	Adgf-A	0.428851	0.115514	0
GM07660	FBgn0262734	eIF4H1	0.428603	0.155197	0
RE07829	FBgn0003089	pip	0.427747	0.546271	0
RE34508	FBgn0264493	rdx	-0.427493	0.0703891	0
AT02348	FBgn0250814	UQCR-C2	-0.426337	0.0603552	0
GH15747	FBgn0029137	Patsas	-0.425881	0.0681047	0
RE06257	FBgn0023515	CG14814	-0.425385	0.0415412	0
GH04080	FBgn0283437	PPO1	0.425165	0.393985	0
RE51892	FBgn0030305	Uba5	-0.425106	0.0294869	0
RH47542	FBgn0043012	AP-2sigma	-0.424943	0.159498	0
RH61816	FBgn0029608	CG3091	-0.424623	0.0634831	0
LD29542	FBgn0261064	Rbsn-5	-0.423696	0.119307	0
RE30726	FBgn0053303	CG33303	-0.423674	0.0409441	0
LD43023	FBgn0033677	CG8321	-0.423204	0.0688571	0
LD10908	FBgn0031435	Elba2	0.423021	0.0506893	0
LD27564	FBgn0039589	CG9986	-0.422403	0.0286981	0
LD21576	FBgn0015268	Nap1	-0.421761	0.0307019	0
SD02086	FBgn0035033	CG3548	-0.421732	0.0284425	0
LD10135	FBgn0028965	A16	-0.420725	0.0780263	0
LD24105	FBgn0029969	CG10932	-0.419776	0.0920421	0
RE18302	FBgn0087007	bbg	0.419145	0.0428549	0
AT03386	FBgn0036502	CG7841	-0.418866	0.0683056	0
LD20423	FBgn0031483	CG9641	-0.41882	0.0303789	0
LD24485	FBgn0004507	GlyP	-0.417694	0.0377057	0
RE68626	FBgn0011555	thetaTry	-0.417664	0.0563212	0
GH11618	FBgn0031948	CG7149	-0.417556	0.108048	0
RE53130	FBgn0267824	PRAS40	-0.417484	0.0294869	0
HL07910	FBgn0035720	CG10077	0.417018	0.133684	0
AT19154	FBgn0262467	Scox	-0.416567	0.0377057	0
RE34731	FBgn0039640	CG14516	-0.416518	0.0594286	0
LD32760	FBgn0039851	mey	0.416463	0.300138	0
AT13666	FBgn0004956	upd1	0.415699	0.110055	0
AT31036	FBgn0027514	CG1024	-0.415139	0.0509665	0
GH07804	FBgn0039738	Mgat2	0.415041	0.0736772	0
AT18066	FBgn0031451	CG9961	-0.414883	0.0375107	0
GH07286	FBgn0038961	CG13850	-0.414831	0.0335871	0
GM03811	FBgn0038683	CG11779	-0.414782	0.0337669	0
GH01842	FBgn0002733	E(spl)mbeta-HLH	0.414606	0.184724	0
LD07154	FBgn0028480	CG17841	-0.414604	0.338029	0
AT03803	FBgn0034849	CG3500	-0.414604	0.0549512	0
RH51533	FBgn0033591	CG13216	0.41448	0.111561	0
RE63573	FBgn0051080	TwdlH	-0.413989	0.0969869	0
GH24142	FBgn0029783	Sirt4	-0.413734	0.0480318	0
RE14076	FBgn0036786	skl	0.413578	0.156779	0
GH13089	FBgn0024371	E2f2	-0.412383	0.0425387	0
SD02665	FBgn0267792	rgr	-0.411964	0.136248	0
RH26067	FBgn0023534	CG17778	-0.411583	0.0602594	0
RE12105	FBgn0010399	Nmdar1	-0.411165	0.368853	0
GM15148	FBgn0013733	shot	0.411002	0.0375107	0
LP08712	FBgn0037684	CG8129	0.41086	0.0414665	0
RE24790	FBgn0261803	CG42749	-0.410332	0.330631	0
RH47993	FBgn0004864	hop	-0.409913	0.080407	0
GH18634	FBgn0027948	msps	-0.409759	0.0393098	0
HL01173	FBgn0023540	CG3630	-0.409287	0.111561	0
SD04586	FBgn0031817	CG9531	-0.409158	0.0736772	0
RH02643	FBgn0010014	CanB	-0.409032	0.0622689	0
AT25528	FBgn0262109	lncRNA:CR42862	0.409025	0.0700069	0
RE27587	FBgn0033981	Cyp6a21	-0.408726	0.050029	0
LD21194	FBgn0259483	Mob4	-0.408297	0.0338097	0
GH14562	FBgn0029752	TrxT	-0.40829	0.438555	0
LD04815	FBgn0010173	RpA-70	-0.408203	0.0443443	0
GM31979	FBgn0039486	caix	-0.408099	0.0303301	0
RE08339	FBgn0010434	cora	0.407737	0.191163	0
GH28550	FBgn0035542	DOR	0.407515	0.206392	0
AT13969	FBgn0036893	PIG-F	-0.40666	0.0294869	0
RE19838	FBgn0034301	CG5756	-0.406248	0.104173	0
LD28822	FBgn0025742	mtm	-0.406125	0.0925779	0
SD04868	FBgn0261274	Ero1L	-0.405963	0.031436	0
LD02352	FBgn0000283	Cp190	0.404989	0.0680813	0
RH01747	FBgn0031646	CG2837	0.404876	0.0595687	0
GH04039	FBgn0031245	CG3625	0.404267	0.179615	0
HL08104	FBgn0040384	CG32795	-0.403858	0.0349485	0
GH23035	FBgn0036198	crim	-0.403604	0.0578828	0
LD45021	FBgn0261239	Hr39	-0.403505	0.0470559	0
RE18087	FBgn0000658	fj	0.403236	0.287588	0
GH27834	FBgn0033232	CG12159	-0.402656	0.0299109	0
GH06335	FBgn0023524	CG3078	-0.402532	0.263076	0
GH12068	FBgn0028684	Rpt5	-0.402083	0.0366788	0
GH05563	FBgn0025633	CG13366	-0.401584	0.0989006	0
SD04973	FBgn0034504	CG8929	0.40145	0.0699521	0
RE10132	FBgn0038147	CCHa2	-0.401045	0.209157	0
RE05438	FBgn0052626	AMPdeam	-0.400932	0.0382911	0
AT07973	FBgn0002787	Rpn8	-0.400787	0.0299181	0
LP03459	FBgn0010473	tutl	-0.40038	0.0413763	0
GM01690	FBgn0032924	Nbr	-0.400156	0.0595687	0
SD27954	FBgn0051800	CG31800	-0.399669	0.482145	0
GM08788	FBgn0030479	Rbp1-like	0.399464	0.0671245	0
GH08610	FBgn0038475	Keap1	0.399318	0.0416334	0
RH67089	FBgn0029823	Shmt	-0.39929	0.0431142	0
LD46767	FBgn0004868	Gdi	-0.398779	0.031989	0
LD25748	FBgn0029903	pod1	0.398238	0.0544057	0
AT17959	FBgn0034467	CG15128	0.397836	0.0653932	0
GH26222	FBgn0260442	rhea	0.397342	0.0358459	0
LD24195	FBgn0264962	Pcf11	0.39717	0.0354428	0
GH19528	FBgn0035661	CG10477	-0.396978	0.5275	0
SD05215	FBgn0034180	Ehbp1	0.396274	0.0489608	0
AT03867	FBgn0265296	Dscam2	-0.39616	0.0509665	0
LP01207	FBgn0037852	Tpc1	-0.395988	0.0378544	0
LD47143	FBgn0028688	Rpn7	-0.395832	0.0425387	0
RH47711	FBgn0030659	CG9215	-0.395407	0.0960324	0
LD23608	FBgn0023477	Taldo	-0.395352	0.0568985	0
GH15138	FBgn0040334	Tsp3A	-0.395241	0.0650196	0
GH14535	FBgn0260458	PGRP-LD	-0.39509	0.095412	0
GH14535	FBgn0044419	Pmi	-0.39509	0.095412	0
LD23371	FBgn0027504	CG8878	0.395045	0.0757301	0
RH44346	FBgn0002905	mus308	-0.39461	0.320951	0
GM04312	FBgn0085432	pan	0.394456	0.0514261	0
GH02722	FBgn0030039	CG12123	-0.394279	0.14706	0
LD40177	FBgn0034488	CG11208	-0.393738	0.0594286	0
RH27794	FBgn0000150	awd	-0.393675	0.21785	0
LD24434	FBgn0034650	NC2alpha	-0.393189	0.0971528	0
GH23814	FBgn0029746	CG15465	0.391911	0.0318129	0
GH23814	FBgn0266098	rg	0.391911	0.0318129	0
GH09045	FBgn0028487	f-cup	0.391901	0.0401845	0
LD23309	FBgn0013732	sced	-0.391829	0.552189	0
LD37025	FBgn0263352	Unr	0.391385	0.234347	0
AT06251	FBgn0038386	CG5478	0.391299	0.0757028	0
RH36765	FBgn0036666	TSG101	-0.391115	0.239069	0
GH10582	FBgn0038966	pinta	-0.390824	0.04423	0
GH21134	FBgn0000008	a	-0.3906	0.370744	0
GH19970	FBgn0031998	SLC5A11	-0.390473	0.0544057	0
HL08057	FBgn0011693	Pdh	-0.39025	0.103606	0
HL02693	FBgn0023023	CRMP	0.389951	0.276591	0
SD06593	FBgn0027359	Tim8	-0.389772	0.0332216	0
RE41071	FBgn0024236	foi	-0.389657	0.0357661	0
LP01328	FBgn0004885	tok	0.387958	0.132523	0
GH19479	FBgn0085434	NaCP60E	-0.387889	0.277748	0
LD42783	FBgn0019890	Smg5	0.387724	0.0847017	0
RE37593	FBgn0036446	CG9384	-0.387567	0.245125	0
RE02878	FBgn0032217	CG4972	-0.387422	0.0757028	0
LD43280	FBgn0023181	Orc4	-0.387291	0.104266	0
GH21817	FBgn0037897	CG5270	-0.38685	0.0549318	0
LD23155	FBgn0034585	Rbpn-5	-0.385889	0.0688571	0
SD19419	FBgn0033428	Updo	-0.385685	0.0332743	0
GH01724	FBgn0033179	p47	-0.385641	0.0529478	0
RH10518	FBgn0027111	miple1	0.384917	0.519014	0
SD02276	FBgn0286198	LKRSDH	0.384693	0.109662	0
SD03655	FBgn0035236	CG12004	-0.384578	0.0759903	0
RE45066	FBgn0034808	CG9896	-0.384509	0.0337915	0
RH42041	FBgn0042083	Mccc2	-0.384317	0.043018	0
GH01635	FBgn0037637	IscU	-0.383792	0.0757028	0
SD03439	FBgn0031286	CG3862	-0.383781	0.0892183	0
SD19562	FBgn0030686	mRpL3	-0.383674	0.0358459	0
LD07444	FBgn0031652	jet	-0.383616	0.056433	0
RH54517	FBgn0038080	CG12279	-0.383565	0.0330341	0
RE70806	FBgn0029082	hbs	-0.383063	0.150723	0
LD45505	FBgn0002932	neur	0.38289	0.0523495	0
RE06388	FBgn0052194	lncRNA:CR32194	0.382586	0.087432	0
LD22570	FBgn0027108	Inx2	0.38255	0.066404	0
RE50740	FBgn0266581	pit	-0.382501	0.0431142	0
GH21316	FBgn0039349	Ssadh	-0.382477	0.0479074	0
RH07911	FBgn0039924	PIP4K	-0.382197	0.0594286	0
SD10603	FBgn0031449	CG31689	-0.382146	0.0377681	0
LD18769	FBgn0032161	CG4594	-0.382134	0.0594286	0
AT09724	FBgn0037811	CG12592	-0.382132	0.0459028	0
AT23193	FBgn0037921	CG6808	-0.381427	0.214443	0
RH03206	FBgn0034405	Jheh2	-0.381336	0.0917384	0
RH21090	FBgn0038043	CG17202	-0.381186	0.067439	0
RE14415	FBgn0036716	CG13728	-0.381165	0.242044	0
AT15604	FBgn0050161	CG30161	0.380777	0.0617835	0
LD31554	FBgn0031573	CG3407	0.380273	0.0603552	0
LD15332	FBgn0035900	ZC3H3	0.380179	0.109423	0
SD14112	FBgn0033087	Hsepi	-0.380057	0.0610838	0
LD16320	FBgn0262560	wcd	0.379929	0.0509665	0
HL05860	FBgn0030960	Atg101	0.379593	0.0427974	0
LD10058	FBgn0283508	nw	0.378962	0.514247	0
LD40453	FBgn0266570	NO66	-0.378918	0.0375107	0
GH05536	FBgn0027586	CG5867	0.378839	0.170101	0
RE48393	FBgn0029662	CG12206	-0.37854	0.165466	0
RH31013	FBgn0024956	Mat1	-0.378416	0.0479074	0
SD27452	FBgn0023094	cyc	-0.378145	0.0458405	0
GM01353	FBgn0037760	FBXO11	-0.378043	0.0602738	0
GH01729	FBgn0034644	CG10082	0.377477	0.0510818	0
LP12382	FBgn0024182	waw	-0.37689	0.0407992	0
RE04903	FBgn0032231	CG5056	-0.375937	0.0502586	0
GH28351	FBgn0037432	CG10298	-0.37582	0.0976249	0
SD06504	FBgn0010278	Ssrp	-0.375205	0.0664351	0
RE02759	FBgn0033349	CG8243	-0.374791	0.0422071	0
RE22626	FBgn0261565	Lmpt	0.374744	0.243867	0
AT07857	FBgn0037942	CG14721	-0.374602	0.0361599	0
RE32485	FBgn0037000	ZnT77C	0.374515	0.0578089	0
LD17463	FBgn0261648	salm	-0.374469	0.321748	0
GH27809	FBgn0050421	Usp15-31	-0.374389	0.124165	0
LD44327	FBgn0031157	CG1503	0.373983	0.124631	0
SD03330	FBgn0035987	CG3689	-0.373634	0.0495162	0
GH20325	FBgn0033792	CG13325	-0.373313	0.036157	0
LD13807	FBgn0029882	CG3226	-0.373291	0.0375107	0
LD14179	FBgn0035249	CG17249	0.373161	0.0861241	0
GM14633	FBgn0032445	CG6153	-0.373156	0.0706372	0
SD01014	FBgn0035026	Fcp1	-0.372995	0.0364545	0
LD09509	FBgn0261535	l(2)34Fd	0.372871	0.0374712	0
HL01025	FBgn0034265	Snx16	-0.372745	0.0661469	0
LD35209	FBgn0030871	CG8142	-0.372705	0.0547617	0
GH10821	FBgn0037646	CAHbeta	-0.372564	0.0536467	0
GH15453	FBgn0261797	Dhc64C	-0.372449	0.135518	0
GM09415	FBgn0034230	CG4853	-0.372267	0.0661469	0
RE37074	FBgn0016687	Nurf-38	-0.372235	0.0358459	0
LD47350	FBgn0003028	ovo	-0.372183	0.0671245	0
RE55111	FBgn0038196	CG9922	-0.372178	0.0514261	0
GH11680	FBgn0031805	CG9505	0.371932	0.0736772	0
HL08006	FBgn0020513	Paics	-0.371729	0.0389549	0
RE20574	FBgn0033673	CG8298	-0.371017	0.0355771	0
RH61522	FBgn0025634	CG13367	-0.370997	0.0397324	0
GH15647	FBgn0266083	ocm	0.37069	0.0781037	0
LD20463	FBgn0033785	Sans	0.370485	0.184181	0
GH19932	FBgn0004652	fru	-0.37048	0.0407992	0
RE48269	FBgn0032194	CG4901	-0.370431	0.0502873	0
RE44836	FBgn0037248	srl	0.370266	0.236958	0
RH54067	FBgn0031801	CG9498	-0.370007	0.180967	0
AT22870	FBgn0011361	ND-ACP	-0.369428	0.0464114	0
LD35517	FBgn0033690	EndoG	-0.368992	0.0425387	0
RE31047	FBgn0000259	CkIIbeta	-0.368521	0.0671245	0
LD40565	FBgn0031961	CG7102	0.368402	0.0842318	0
AT24411	FBgn0250788	beta-Spec	0.367416	0.104173	0
RE64786	FBgn0032726	CG10621	0.367363	0.443928	0
LP07417	FBgn0029529	CG13365	-0.366848	0.460413	0
GM01004	FBgn0024846	p38b	-0.366789	0.0498816	0
GH12495	FBgn0011236	ken	-0.366654	0.0688571	0
RH70372	FBgn0030648	CG6340	-0.366594	0.0433996	0
GH09771	FBgn0036165	chrb	0.366418	0.179171	0
LD36516	FBgn0033413	prel	-0.366363	0.0509665	0
RE46338	FBgn0261534	l(2)34Fc	0.3662	0.134361	0
RE65127	FBgn0261808	cu	-0.365955	0.0422071	0
GH20093	FBgn0037356	CG12170	-0.365676	0.0609571	0
RE10485	FBgn0010414	SerT	-0.365362	0.133211	0
LP07906	FBgn0052447	CG32447	0.365309	0.361023	0
RE58687	FBgn0038516	P5cr-2	0.365159	0.196488	0
AT13296	FBgn0037616	CG8136	0.365105	0.0407992	0
GH03377	FBgn0027597	CG17712	-0.364238	0.0900879	0
GH24245	FBgn0034735	CG4610	-0.364174	0.0661469	0
LD38109	FBgn0043791	phu	0.363744	0.0757028	0
RE66244	FBgn0004228	mex1	0.363577	0.378046	0
RE40480	FBgn0040465	Dlip3	0.36345	0.0628608	0
LD24726	FBgn0037186	CG11241	0.362964	0.0978439	0
RE70560	FBgn0003676	CCT1	-0.362218	0.04423	0
GM05003	FBgn0260642	Antp	0.361908	0.161635	0
RH55360	FBgn0266421	RPA3	-0.361642	0.0629662	0
RE55538	FBgn0031434	insv	0.36148	0.0936264	0
HL08109	FBgn0040064	yip2	-0.361244	0.0435486	0
GH06744	FBgn0036760	CG5567	-0.361092	0.0578089	0
RH57813	FBgn0015296	Shc	-0.360975	0.070886	0
LD12084	FBgn0001120	gnu	-0.360792	0.0617835	0
SD02625	FBgn0034068	casp	-0.360555	0.0407992	0
AT11552	FBgn0020399	Mst89B	0.359853	0.0459743	0
RE58537	FBgn0260632	dl	-0.35962	0.0529478	0
LD45056	FBgn0031399	mio	0.359479	0.0700069	0
RE57663	FBgn0036501	CG7272	-0.359211	0.107749	0
AT14183	FBgn0267891	CR46179	-0.358899	0.0425387	0
AT14183	FBgn0267877	CR46165	-0.358899	0.0425387	0
SD10541	FBgn0025802	Sbf	-0.358797	0.0587622	0
AT30052	FBgn0265606	Prosalpha4T1	-0.358701	0.0375107	0
GH10714	FBgn0029866	CG3842	-0.358043	0.0617379	0
RE47909	FBgn0044510	mRpS5	0.35787	0.435015	0
RE47909	FBgn0085810	CR41597	0.35787	0.435015	0
RE47909	FBgn0261639	CR42722	0.35787	0.435015	0
RE47909	FBgn0261640	CR42723	0.35787	0.435015	0
GM01344	FBgn0037613	Cks85A	0.35773	0.507667	0
LD32860	FBgn0033616	CG7745	-0.357622	0.0900879	0
LD43541	FBgn0031091	Phf7	-0.357359	0.0493064	0
RH51491	FBgn0259715	CG42369	-0.357255	0.344949	0
GM28660	FBgn0033086	CG9410	-0.356628	0.0641091	0
RH43429	FBgn0032281	CG17107	-0.355878	0.326506	0
GH22838	FBgn0261625	GLS	-0.355835	0.0900879	0
AT14673	FBgn0250755	CG42233	-0.355612	0.0573711	0
LD21041	FBgn0031990	PAPLA1	0.355607	0.0841515	0
LD43341	FBgn0260959	MCPH1	-0.355597	0.0404196	0
AT10581	FBgn0029153	Menl-2	-0.355571	0.287846	0
AT10581	FBgn0029154	Menl-1	-0.355571	0.287846	0
RH10647	FBgn0053516	dpr3	-0.355324	0.17793	0
SD08659	FBgn0024277	trio	0.355315	0.0407992	0
GH22790	FBgn0033654	Sobp	-0.354819	0.393104	0
AT04454	FBgn0031115	CG11710	-0.354403	0.0435486	0
LD47517	FBgn0037360	CG2182	-0.354338	0.058831	0
RE45235	FBgn0029502	COQ7	-0.353973	0.0563042	0
RE12242	FBgn0032264	Lip4	0.353968	0.318611	0
GH04201	FBgn0010246	Myo61F	-0.353871	0.0736772	0
SD15313	FBgn0038353	CG5399	0.353793	0.25349	0
SD15313	FBgn0266124	ghi	0.353793	0.25349	0
SD01679	FBgn0041100	park	-0.353641	0.135854	0
LD18889	FBgn0047205	lncRNA:CR32385	0.353297	0.0838354	0
GH20156	FBgn0034975	enok	0.353234	0.0671245	0
LD22351	FBgn0004107	Cdk2	-0.353024	0.0665451	0
GH11843	FBgn0035246	CG13928	-0.352912	0.342553	0
SD03119	FBgn0016977	spen	0.352907	0.0920421	0
GH04269	FBgn0041706	CG3253	0.352808	0.144774	0
SD06874	FBgn0267385	PyK	-0.35271	0.0404196	0
LP07248	FBgn0024841	Pcd	-0.352585	0.0688571	0
AT14053	FBgn0015283	Rpn10	-0.352271	0.0425449	0
RE53634	FBgn0052227	gogo	0.352216	0.0557178	0
RE67487	FBgn0034627	eEFSec	-0.352089	0.066404	0
LD10878	FBgn0036194	CG11652	0.351837	0.101881	0
RE28239	FBgn0033668	exp	-0.351383	0.221936	0
GH04046	FBgn0263354	CG42784	-0.351286	0.338822	0
GH04046	FBgn0284224	CG46308	-0.351286	0.338822	0
GH09840	FBgn0039561	mfrn	-0.350749	0.0715257	0
GH11519	FBgn0260745	mfas	0.350729	0.135518	0
GH28308	FBgn0035849	ERR	-0.350727	0.198954	0
RE02884	FBgn0024980	Syx4	-0.350414	0.0433996	0
RH23394	FBgn0039916	Ekar	-0.349889	0.0462646	0
RH23394	FBgn0264820	CR44028	-0.349889	0.0462646	0
RE32163	FBgn0031534	Snx1	-0.349547	0.0433996	0
GH28335	FBgn0038826	Syp	-0.349464	0.0900879	0
RE14039	FBgn0053970	CG33970	-0.349368	0.0817644	0
AT07434	FBgn0033382	Hydr1	-0.34924	0.0480318	0
GH11143	FBgn0035169	CG13890	-0.349234	0.0932576	0
SD04227	FBgn0086690	Plp	0.349138	0.101516	0
RE03785	FBgn0040260	Ugt36Bc	0.349072	0.310055	0
GH10149	FBgn0031106	Syx16	-0.349016	0.0641091	0
RE01365	FBgn0028997	nmdyn-D7	-0.348845	0.0498816	0
LP08674	FBgn0033183	CG1620	-0.348515	0.0425387	0
AT15314	FBgn0037098	Wnk	-0.348322	0.0736772	0
LD39377	FBgn0029094	asf1	-0.34824	0.0738056	0
RH40632	FBgn0052647	CG32647	-0.347887	0.186443	0
LP03320	FBgn0016984	sktl	-0.347741	0.0443443	0
AT25977	FBgn0033883	CG16935	-0.347673	0.0494494	0
LD46744	FBgn0027360	Tim10	-0.347339	0.108048	0
LD46744	FBgn0260223	CG42497	-0.347339	0.108048	0
GH22837	FBgn0039704	neo	0.347271	0.617806	0
RE47056	FBgn0085409	smal	0.347102	0.110554	0
LD13050	FBgn0037092	M6	0.347084	0.174342	0
GH10494	FBgn0035390	scramb2	-0.346849	0.0581168	0
RE38146	FBgn0033903	CG8323	-0.346706	0.0736772	0
RE63174	FBgn0035158	CG13895	0.346698	0.0989006	0
RE11339	FBgn0002283	l(3)73Ah	-0.346507	0.0634785	0
GH04560	FBgn0042138	CG18815	-0.346391	0.0425387	0
RE18536	FBgn0024177	zpg	-0.345499	0.0579402	0
LD26982	FBgn0031314	IntS14	0.345368	0.0757028	0
LD35990	FBgn0036480	Cep135	0.345191	0.0527752	0
RE05342	FBgn0035626	lin-28	0.345134	0.375386	0
RE06653	FBgn0035228	CG12091	-0.344126	0.066404	0
HL03430	FBgn0001247	Ide	-0.34385	0.0532983	0
RE32705	FBgn0035944	CG5021	-0.343303	0.10088	0
LD43096	FBgn0052428	CG32428	-0.342547	0.0785344	0
GH22222	FBgn0035833	CG7565	-0.342278	0.171073	0
RE05911	FBgn0259233	CG42331	-0.342242	0.0420213	0
AT22836	FBgn0051055	CG31055	-0.341824	0.198813	0
LP03106	FBgn0039795	Spn100A	0.34179	0.572652	0
GH11288	FBgn0011559	Acp36DE	0.341536	0.132322	0
GH06573	FBgn0262636	dati	-0.341303	0.112357	0
LD16826	FBgn0033752	CG8569	0.341156	0.16097	0
RE34782	FBgn0085424	nub	0.341124	0.149511	0
RE15841	FBgn0033096	Zip42C.1	-0.34097	0.135976	0
RE20777	FBgn0033549	mms4	-0.340939	0.0436927	0
SD02428	FBgn0026402	NiPp1	-0.340933	0.0622117	0
LD11130	FBgn0262740	Evi5	-0.340793	0.11638	0
AT01533	FBgn0053129	CG33129	-0.340662	0.0708145	0
GH08220	FBgn0259166	CG42271	-0.340434	0.173095	0
LD19219	FBgn0259923	Sep4	-0.340309	0.04306	0
LD46058	FBgn0041342	Pcyt1	0.340123	0.178633	0
GH16590	FBgn0037561	CG9630	-0.339845	0.118426	0
RE39441	FBgn0028573	prc	-0.339735	0.171479	0
GH13437	FBgn0029155	Men-b	-0.339535	0.0425387	0
GH14157	FBgn0029892	CG3184	-0.339169	0.0967297	0
LD05244	FBgn0035518	CG15011	-0.338945	0.104173	0
LD21247	FBgn0004419	me31B	-0.338732	0.0878206	0
GH06759	FBgn0038039	CG5196	-0.338685	0.116382	0
SD04291	FBgn0000482	dor	0.338602	0.0705821	0
LP01634	FBgn0032087	CG9568	-0.338191	0.160911	0
RE12330	FBgn0040071	tara	-0.338183	0.215385	0
GH22722	FBgn0035767	Cln7	0.338117	0.129479	0
LD18295	FBgn0052037	CG32037	0.338052	0.184849	0
LD24529	FBgn0010417	Taf6	0.337637	0.11598	0
RE55932	FBgn0023395	Chd3	-0.337074	0.04666	0
RE55932	FBgn0262519	Mi-2	-0.337074	0.04666	0
SD01878	FBgn0051352	Unc-115a	0.337073	0.123205	0
LD47550	FBgn0033454	CG1671	-0.337005	0.0445191	0
SD17750	FBgn0261262	CG42613	-0.336827	0.429757	0
RE05264	FBgn0032225	CG5022	0.336667	0.126287	0
RE33063	FBgn0020642	Lcp65Ac	-0.336371	0.232333	0
SD08060	FBgn0039654	Brd8	0.33567	0.071583	0
LD19823	FBgn0031752	CG9044	-0.335608	0.115054	0
SD02173	FBgn0053196	dpy	0.335543	0.402213	0
GH03649	FBgn0050392	CG30392	-0.335447	0.0878206	0
GH21352	FBgn0030823	TTLL1A	-0.335357	0.407462	0
RH42718	FBgn0019982	Gs1l	-0.335117	0.104519	0
GH15272	FBgn0029947	CG1999	-0.334965	0.310445	0
GH05422	FBgn0264672	Eogt	0.334865	0.15019	0
GH26048	FBgn0261477	slim	-0.334864	0.0509665	0
GH13422	FBgn0002593	RpLP1	-0.33464	0.0967198	0
RE08857	FBgn0259482	Mob3	-0.334465	0.226229	0
RE01432	FBgn0029771	CG12730	0.334463	0.263076	0
LP05054	FBgn0031590	CG3702	-0.334299	0.0498938	0
LD30287	FBgn0039602	CG1647	0.334269	0.0878206	0
AT21437	FBgn0010803	TrpRS	-0.334041	0.0507595	0
RH62365	FBgn0031700	CG14022	0.333313	0.170085	0
RE26342	FBgn0031913	CG5958	0.333309	0.396624	0
RE63452	FBgn0029693	CG6379	-0.333292	0.0642099	0
GH03617	FBgn0039348	Npl4	-0.332914	0.0736772	0
SD05282	FBgn0035023	ITP	-0.332861	0.393746	0
RE70722	FBgn0035402	Usp5	-0.33277	0.0470559	0
RE55430	FBgn0266674	Sec15	-0.332372	0.0443443	0
GM04690	FBgn0035401	Alg2	0.332041	0.134172	0
RE09295	FBgn0027093	ArgRS	-0.331955	0.0705821	0
SD03001	FBgn0002781	mod(mdg4)	0.331832	0.0502586	0
SD03001	FBgn0266172	pre-mod(mdg4)-E	0.331832	0.0502586	0
SD03001	FBgn0266171	pre-mod(mdg4)-AB	0.331832	0.0502586	0
SD03001	FBgn0266170	pre-mod(mdg4)-C	0.331832	0.0502586	0
RE59252	FBgn0016047	nompA	-0.331811	0.0670852	0
GH17724	FBgn0038617	CG12333	-0.331679	0.242044	0
SD28232	FBgn0035424	CG11505	-0.331257	0.113514	0
LP03571	FBgn0014417	CG13397	-0.331216	0.0671304	0
LD25575	FBgn0037718	P58IPK	-0.330544	0.0525624	0
RE10407	FBgn0037063	CG9391	-0.32979	0.0671304	0
RE11240	FBgn0030590	CG9518	-0.328997	0.216939	0
GH26265	FBgn0250849	CG32388	-0.328793	0.29835	0
GH26265	FBgn0263387	CG43439	-0.328793	0.29835	0
LD41494	FBgn0030734	CG9911	-0.328745	0.0763914	0
AT15807	FBgn0038725	CG6184	-0.328689	0.110358	0
AT09365	FBgn0263131	CG43373	-0.328584	0.147654	0
LD14261	FBgn0261872	scaf6	0.328296	0.0479074	0
RH70249	FBgn0001234	lncRNA:Hsromega	0.327925	0.045356	0
GH09541	FBgn0052311	zormin	-0.327522	0.24417	0
GH24627	FBgn0052380	SMSr	-0.327316	0.0676192	0
GM09668	FBgn0000286	Cf2	-0.326988	0.0805428	0
GM13032	FBgn0035896	CG6983	-0.32696	0.138432	0
LD10094	FBgn0026533	Dek	0.326836	0.0659018	0
SD12744	FBgn0259823	CG42404	0.32682	0.139766	0
SD06427	FBgn0038146	CG9799	-0.326727	0.0780628	0
GH10726	FBgn0001311	kkv	0.326467	0.199045	0
AT28183	FBgn0051948	CG31948	0.326423	0.187775	0
LD41718	FBgn0030000	CG2260	0.326092	0.0757028	0
SD10374	FBgn0010379	Akt1	-0.325641	0.0757028	0
LD37702	FBgn0036147	Plod	0.325622	0.0892183	0
SD04694	FBgn0053158	CG33158	-0.325132	0.0669687	0
GH04054	FBgn0037818	CG6465	0.325131	0.163858	0
GH22314	FBgn0011754	PhKgamma	-0.325048	0.0485021	0
AT26455	FBgn0004654	Pgd	-0.324931	0.135061	0
GM21739	FBgn0034726	Mes4	-0.324725	0.0736772	0
AT10348	FBgn0013995	Calx	-0.324631	0.129771	0
LD25651	FBgn0010391	Gtp-bp	-0.324443	0.0595752	0
LD33040	FBgn0030500	Ndc80	-0.32409	0.0944512	0
GH22074	FBgn0003302	rux	-0.324003	0.0781037	0
GM18993	FBgn0004359	T48	-0.323856	0.128104	0
GH28062	FBgn0028996	onecut	0.32379	0.44707	0
RE04220	FBgn0017545	RpS3A	-0.32373	0.0833965	0
RE13149	FBgn0031309	Tfb4	0.323696	0.157053	0
RE55422	FBgn0021768	nudC	-0.323357	0.056433	0
AT18545	FBgn0030196	Psf3	-0.323256	0.0502586	0
GH08865	FBgn0283467	Pol32	-0.322981	0.0487029	0
GM03068	FBgn0033741	CG8545	0.322481	0.142754	0
LD24540	FBgn0041588	eIF2D	0.322339	0.0647492	0
LD30288	FBgn0036196	CG11658	0.322036	0.0780628	0
RE35686	FBgn0034893	mRpL43	-0.322022	0.0532983	0
LD08233	FBgn0038981	CG5346	0.321125	0.138444	0
RE09305	FBgn0051036	CG31036	-0.321123	0.111561	0
AT14039	FBgn0036723	CG12229	-0.321064	0.0945162	0
SD01796	FBgn0003041	pbl	-0.320768	0.149615	0
RH32180	FBgn0038846	CG5697	-0.320686	0.0924967	0
RE02070	FBgn0015924	crq	-0.320546	0.0892183	0
GM08734	FBgn0014022	Rlb1	0.320171	0.0653191	0
SD10846	FBgn0261049	Vps45	-0.319889	0.0563042	0
GH20817	FBgn0033446	CG1648	0.31969	0.132572	0
LD01951	FBgn0051998	CG31998	-0.319617	0.050029	0
RE26721	FBgn0038832	CG15695	-0.319459	0.120447	0
RE40104	FBgn0001138	grn	0.319406	0.289116	0
LD05680	FBgn0033235	CG8728	-0.319343	0.0710745	0
LD37787	FBgn0003162	Pu	0.319187	0.0969869	0
SD01505	FBgn0040087	p115	0.318441	0.0671245	0
LP04371	FBgn0036273	INPP5E	-0.318439	0.0653072	0
GH20785	FBgn0013983	imd	-0.318305	0.101082	0
GH07892	FBgn0030841	CG8568	-0.318245	0.295439	0
GM09708	FBgn0266731	lncRNA:CR45204	0.318223	0.146143	0
LD23573	FBgn0053156	CG33156	-0.317929	0.0581636	0
GH25655	FBgn0033431	CG1827	-0.317832	0.182961	0
GH22139	FBgn0033391	CG8026	-0.317817	0.0654418	0
GH22139	FBgn0266486	CG45085	-0.317817	0.0654418	0
LD02329	FBgn0026441	ear	0.317544	0.0736772	0
SD01380	FBgn0013756	Mtor	0.317318	0.0514261	0
GH08447	FBgn0038332	CG6136	-0.317208	0.0872951	0
LD21452	FBgn0038487	TwdlW	-0.317165	0.21427	0
HL08141	FBgn0031094	CG9578	-0.316934	0.0625905	0
RH61984	FBgn0039494	grass	-0.316832	0.0645598	0
LD40692	FBgn0036754	CG5589	0.316766	0.0566221	0
RE59650	FBgn0031639	mRpS2	-0.316715	0.163149	0
RE25242	FBgn0034231	APC10	-0.316544	0.0623418	0
RE21674	FBgn0040297	Nhe2	0.316255	0.493314	0
RE21674	FBgn0284223	CG46307	0.316255	0.493314	0
GH08974	FBgn0037955	CG6950	-0.315968	0.0724681	0
GH13403	FBgn0033924	CG8613	-0.315799	0.109423	0
GH20986	FBgn0038870	Oga	-0.315617	0.135518	0
GH04507	FBgn0030316	CG11695	-0.315457	0.0590744	0
LD43867	FBgn0032791	CG18094	-0.3154	0.136422	0
RE02195	FBgn0039084	CG10175	-0.315382	0.285538	0
RH02445	FBgn0015765	p38a	-0.315199	0.100092	0
RH25557	FBgn0039008	CG6972	0.315186	0.493907	0
LP05991	FBgn0040321	GNBP3	-0.315099	0.0680813	0
LP05991	FBgn0002622	RpS3	-0.315099	0.0680813	0
RE03249	FBgn0030975	SdhBL	-0.314831	0.200483	0
AT25108	FBgn0267624	lncRNA:CR45962	0.31442	0.105056	0
RE25179	FBgn0010194	Wnt5	0.314183	0.103759	0
LD28275	FBgn0036500	CG7275	0.314164	0.0936144	0
SD03428	FBgn0031392	AIF	-0.313992	0.0541103	0
GH17694	FBgn0263846	CG43707	-0.313908	0.38918	0
GH08385	FBgn0027565	CG5498	-0.313661	0.0623418	0
SD24313	FBgn0030407	Fpgs	-0.313534	0.0967297	0
LD02906	FBgn0015799	Rbf	-0.313324	0.0842318	0
RE23430	FBgn0259245	DIP-beta	-0.313153	0.229298	0
RE16159	FBgn0052791	DIP-alpha	-0.312954	0.404753	0
LD42739	FBgn0005674	GluProRS	-0.312832	0.0698112	0
AT30755	FBgn0263048	Gpdh3	-0.3128	0.131798	0
CK01017	FBgn0028539	CG31731	0.312371	0.146938	0
SD02824	FBgn0024245	dnt	0.312164	0.0746441	0
SD04959	FBgn0020887	Su(z)12	-0.312084	0.0709775	0
RH01162	FBgn0033321	CG8738	-0.311858	0.327855	0
LD46263	FBgn0033569	CG12942	-0.31169	0.0609571	0
RE70810	FBgn0052105	Lmx1a	-0.311319	0.239069	0
LD13846	FBgn0028325	Pdha	-0.310916	0.0579402	0
GH25855	FBgn0035231	Pcyt2	0.310902	0.0841929	0
RE52190	FBgn0083940	RhoU	-0.31089	0.122073	0
GH26152	FBgn0036398	upSET	0.310793	0.0671304	0
RH16520	FBgn0263258	chas	-0.310782	0.0916791	0
GH18717	FBgn0011659	Mlh1	-0.310713	0.0587174	0
RE23178	FBgn0262647	Nup160	0.310368	0.0719151	0
GH07626	FBgn0283427	FASN1	0.31028	0.136422	0
GM13274	FBgn0260456	CG4806	0.310273	0.0897437	0
RE31408	FBgn0261065	Cpsf73	-0.309875	0.0703891	0
LD30829	FBgn0034098	krimp	-0.309724	0.113597	0
RE37385	FBgn0005638	slbo	-0.309554	0.184724	0
GH08760	FBgn0034915	eIF6	-0.309506	0.0606676	0
SD05719	FBgn0032775	CG17544	-0.309234	0.137443	0
LD32979	FBgn0026418	Hsc70Cb	-0.309059	0.0557315	0
GM04951	FBgn0032906	RPA2	-0.308909	0.107486	0
GM07702	FBgn0261709	lncRNA:CR42746	0.30882	0.115256	0
RE68619	FBgn0016075	vkg	0.308512	0.149218	0
SD15892	FBgn0261545	CG42663	-0.308382	0.225423	0
SD05789	FBgn0035436	CG12016	-0.308238	0.0595687	0
SD05789	FBgn0259933	CG42456	-0.308238	0.0595687	0
RH33561	FBgn0000279	CecC	-0.307392	0.109423	0
RE57978	FBgn0039189	CG18528	-0.307195	0.0861241	0
RE05579	FBgn0032705	Grip71	-0.306904	0.12035	0
LD29131	FBgn0002924	ncd	0.306831	0.109423	0
LP09908	FBgn0030528	CG11095	-0.306803	0.0715257	0
HL01609	FBgn0031945	CG7191	0.306594	0.154556	0
RE23259	FBgn0039829	CG15561	0.306441	0.0558946	0
SD02803	FBgn0035688	fmt	-0.306311	0.0864731	0
RE27723	FBgn0052365	CG32365	-0.306216	0.224478	0
RE38703	FBgn0024293	Spn43Ab	-0.306193	0.0671245	0
LP01183	FBgn0030837	CG8661	0.306054	0.122138	0
GH02475	FBgn0032068	LManV	0.30587	0.260115	0
GM30016	FBgn0039405	PIG-P	-0.305356	0.077319	0
GM30016	FBgn0260224	CG42498	-0.305356	0.077319	0
LD15680	FBgn0259234	Camta	0.304959	0.0737492	0
GH06563	FBgn0038947	Sar1	-0.30456	0.077319	0
RE50273	FBgn0026084	cib	-0.304494	0.0900879	0
SD08609	FBgn0032296	CG6729	-0.304489	0.131545	0
RE15579	FBgn0284435	tyn	0.304415	0.350791	0
GH20068	FBgn0053147	Hs3st-A	-0.304347	0.250688	0
RE59473	FBgn0031150	bves	-0.304326	0.116898	0
LD35248	FBgn0028382	cyp33	-0.304269	0.0802509	0
RE30084	FBgn0050009	lncRNA:CR30009	0.304101	0.594672	0
RE65108	FBgn0031855	CG11221	-0.303969	0.0900879	0
LP04696	FBgn0250907	Cht10	0.303931	0.0973297	0
RE65864	FBgn0052438	SMC5	-0.303912	0.0671304	0
GM03482	FBgn0034029	eIF2Bgamma	-0.303873	0.0900879	0
LP03565	FBgn0028537	CG31775	0.303847	0.375516	0
LP03565	FBgn0260954	CG42586	0.303847	0.375516	0
LD28544	FBgn0034988	cN-IIIB	0.303645	0.0825396	0
LP03982	FBgn0031657	CG3756	-0.30358	0.0936264	0
RH09340	FBgn0034935	Orcokinin	0.303569	0.0757028	0
RE18871	FBgn0038331	Ccm3	-0.303536	0.124875	0
GH12174	FBgn0042085	Bap170	0.303471	0.122073	0
GH13383	FBgn0086707	ncm	0.303064	0.0702112	0
LD16361	FBgn0020309	crol	-0.302969	0.099153	0
LD05267	FBgn0025700	CG5885	-0.302938	0.0996326	0
RE35395	FBgn0031604	Elp3	-0.302671	0.0684333	0
LD09852	FBgn0027885	Aac11	0.302214	0.0603552	0
GM10241	FBgn0025832	Fen1	-0.30204	0.0602594	0
LD42723	FBgn0000326	clt	0.302025	0.0603552	0
GH26459	FBgn0017429	CG5989	-0.301767	0.200991	0
LD24919	FBgn0038057	CG12267	0.301182	0.0578089	0
RE19601	FBgn0051612	CG31612	0.300979	0.167513	0
GH08521	FBgn0038706	CG3517	-0.300964	0.0989006	0
GH08521	FBgn0033609	Fbl6	-0.300964	0.0989006	0
RH40310	FBgn0003941	RpL40	-0.300866	0.104342	0
GH18921	FBgn0038868	CG5862	0.300551	0.126932	0
RH55123	FBgn0038504	Sur-8	-0.300292	0.368656	0
RE03238	FBgn0050195	CG30195	-0.300262	0.0864731	0
GH17893	FBgn0003149	Prm	-0.300215	0.292509	0
GH20954	FBgn0031335	CG5565	-0.300193	0.123205	0
GH20954	FBgn0051924	CG31924	-0.300193	0.123205	0
LD17982	FBgn0032691	Atac2	-0.30018	0.126854	0
LD40802	FBgn0024366	CG11409	-0.300101	0.0559326	0
RH38755	FBgn0039241	CG11089	-0.29979	0.0775977	0
LP11612	FBgn0036436	CG4914	-0.299424	0.236359	0
HL03538	FBgn0032172	CG5850	-0.299424	0.0563042	0
HL03538	FBgn0266166	asRNA:CR44872	-0.299424	0.0563042	0
GH01087	FBgn0038274	Nup93-2	0.299326	0.118426	0
RE54151	FBgn0034054	CG8366	-0.299286	0.136185	0
RH34904	FBgn0034364	CG5493	-0.299084	0.194129	0
LD25641	FBgn0085451	htk	0.298937	0.114621	0
GH18858	FBgn0040398	CG14629	0.298744	0.599829	0
GH22096	FBgn0034191	CG6984	-0.29872	0.112357	0
LD46817	FBgn0030457	CG12096	-0.298715	0.0730689	0
LD44769	FBgn0038279	Sdr	0.298468	0.065517	0
RE03265	FBgn0040255	Ugt86De	-0.298456	0.0797578	0
GH25683	FBgn0030745	CG4239	-0.298365	0.112357	0
LD39110	FBgn0263605	l(3)72Dn	-0.29835	0.056513	0
LD41575	FBgn0030582	CG14411	-0.298301	0.0615653	0
RE73906	FBgn0020618	Rack1	0.298264	0.265145	0
GH17715	FBgn0263864	Dark	0.298092	0.175518	0
AT10967	FBgn0030109	CG12121	0.298005	0.0932576	0
SD07191	FBgn0010830	l(3)04053	-0.297891	0.171479	0
SD27341	FBgn0024360	MTPAP	-0.297772	0.0582549	0
RE28991	FBgn0032066	LManIII	-0.297366	0.134667	0
LD44494	FBgn0033088	PGAP3	-0.297122	0.0736772	0
AT15369	FBgn0261086	Syt14	0.297071	0.129638	0
AT19250	FBgn0031608	CG15435	-0.296918	0.111561	0
LD15250	FBgn0005640	Eip63E	0.29689	0.0725152	0
LD02432	FBgn0034436	CG11961	0.296835	0.0671245	0
AT11334	FBgn0032431	CG5435	-0.296737	0.0878206	0
AT24025	FBgn0033813	fsd	-0.296457	0.137384	0
LD24363	FBgn0033178	CG11127	0.296185	0.0873142	0
LD19162	FBgn0031250	Ent1	-0.296104	0.0967921	0
AT12489	FBgn0043457	CG5180	0.295873	0.118136	0
LD08259	FBgn0086898	dgo	0.295863	0.141646	0
GH24078	FBgn0023520	CG3857	0.295801	0.0670852	0
LD37006	FBgn0267408	AOX1	0.295788	0.0602257	0
AT19071	FBgn0032111	CG13110	-0.295764	0.362634	0
GH09086	FBgn0015797	Rab6	-0.295659	0.075532	0
GH20023	FBgn0036479	CG13458	-0.29546	0.138254	0
RE07815	FBgn0040091	Ugt58Fa	0.295426	0.382781	0
RH48810	FBgn0039269	veli	-0.295419	0.0892183	0
RH48588	FBgn0050185	AIMP3	-0.295341	0.0913281	0
HL01056	FBgn0260658	CG42541	-0.295198	0.0602594	0
LP08647	FBgn0024294	Spn43Aa	0.295031	0.353962	0
SD10416	FBgn0038098	CG7381	0.295003	0.0738056	0
LD46360	FBgn0263198	Acn	0.294832	0.0594286	0
GH07643	FBgn0027570	Nep2	0.294464	0.440887	0
LD30655	FBgn0019637	Atu	0.294455	0.109423	0
RE64686	FBgn0027330	l(1)G0020	-0.294359	0.0926075	0
LP01562	FBgn0034225	veil	0.29407	0.123205	0
GM13546	FBgn0021875	Zfrp8	-0.293868	0.103753	0
AT14886	FBgn0263974	qin	-0.293761	0.0602594	0
GH12504	FBgn0046874	Pif1B	0.293329	0.0702666	0
GH12504	FBgn0261015	Pif1A	0.293329	0.0702666	0
LD05179	FBgn0250874	ttm50	-0.293318	0.101021	0
RE15854	FBgn0002592	E(spl)m2-BFM	-0.293314	0.136752	0
GH07390	FBgn0051445	CG31445	0.293258	0.0832047	0
GH02419	FBgn0027611	LManII	0.293242	0.0698112	0
GM02605	FBgn0014427	CG11899	-0.293188	0.0594286	0
LD29234	FBgn0033665	Zip48C	0.293109	0.101969	0
RE17513	FBgn0037743	CG8412	0.292588	0.0961779	0
RH74035	FBgn0001565	Hlc	0.292522	0.0594286	0
AT12204	FBgn0030359	CG18130	-0.29251	0.0645598	0
GH12958	FBgn0022097	Vha36-1	-0.292462	0.100883	0
GH12958	FBgn0040377	Vha36-3	-0.292462	0.100883	0
LD26157	FBgn0010282	TfIIFalpha	0.29243	0.129479	0
GH01039	FBgn0038693	unc79	-0.292333	0.147015	0
LD09414	FBgn0038272	CG7265	0.292095	0.119956	0
RE60063	FBgn0040005	CG17883	-0.292016	0.175518	0
LD26426	FBgn0039600	CG1646	0.291884	0.116952	0
RE33814	FBgn0030859	CG12990	0.29167	0.261893	0
LD39815	FBgn0031769	CG9135	-0.291606	0.066404	0
RH71439	FBgn0260486	Ziz	-0.291525	0.122138	0
GH08189	FBgn0003651	svp	-0.291406	0.263758	0
HL02501	FBgn0010905	Spn	0.291335	0.0936144	0
GM13171	FBgn0005666	bt	0.291184	0.357695	0
GH14043	FBgn0017551	Rca1	-0.291077	0.0780628	0
LD06441	FBgn0035374	mRpS35	-0.290656	0.155197	0
GH27496	FBgn0039296	CG10420	-0.290524	0.138444	0
RE44143	FBgn0030474	CG15747	0.290258	0.0671304	0
SD17036	FBgn0023479	teq	-0.290071	0.286009	0
RE69454	FBgn0034299	CG5757	-0.290022	0.0743981	0
GH11368	FBgn0032881	CG9319	0.290009	0.0979808	0
GH02902	FBgn0261004	asl	0.289957	0.0846845	0
GH10112	FBgn0002930	nec	-0.289884	0.292509	0
LP10725	FBgn0035056	spz6	0.289586	0.430876	0
LD30050	FBgn0037705	mura	-0.289455	0.158102	0
RE13973	FBgn0030361	CG1492	-0.289433	0.175973	0
GH23384	FBgn0040609	CG3348	0.289186	0.0780263	0
LD25801	FBgn0261397	didum	-0.289156	0.0786367	0
LD38705	FBgn0035850	Atg18a	0.289138	0.0897518	0
LD24788	FBgn0067102	GlcT	-0.289067	0.151311	0
AT03020	FBgn0050115	GEFmeso	0.288656	0.0641796	0
AT20865	FBgn0003943	Ubi-p63E	-0.288559	0.0671245	0
GH04973	FBgn0032790	CG10194	-0.288465	0.124663	0
LD33453	FBgn0015568	alpha-Est1	0.288328	0.0880272	0
LD23336	FBgn0027505	Rab3-GAP	0.288232	0.0971528	0
LD26240	FBgn0033427	Smyd4-1	0.288163	0.136648	0
RE29447	FBgn0051002	CG31002	0.28806	0.300804	0
RH09582	FBgn0262976	lawc	-0.288028	0.173412	0
RE55639	FBgn0052732	CG32732	-0.287926	0.0961811	0
RE09533	FBgn0000826	png	-0.287623	0.174342	0
LD47396	FBgn0037632	CCT7	-0.287533	0.0736772	0
LD21405	FBgn0027528	goe	0.287246	0.0967921	0
LD15851	FBgn0000308	chic	-0.286706	0.175518	0
LD19061	FBgn0030499	CG11178	-0.286563	0.0726931	0
GM04427	FBgn0034902	CG5532	0.286526	0.135976	0
LD21416	FBgn0023511	Edem1	0.286498	0.0615846	0
LD34829	FBgn0034187	CG6967	-0.286407	0.101637	0
LD23788	FBgn0036144	GlcAT-P	-0.286357	0.0732908	0
LD45754	FBgn0026079	Nsun2	0.285855	0.0874963	0
RE35942	FBgn0038053	CG18549	-0.285516	0.0625905	0
RH01253	FBgn0038400	CG5903	-0.28544	0.0662711	0
SD01812	FBgn0034110	Atg9	0.28516	0.116898	0
LP03706	FBgn0030360	CG1806	0.284905	0.24417	0
RE55091	FBgn0033351	AIMP1	-0.284865	0.117007	0
LD41958	FBgn0032246	Wdfy2	-0.28474	0.0617835	0
GH14650	FBgn0265084	CG44195	0.284585	0.539374	0
LD22513	FBgn0033897	Rcd1	0.284486	0.0788576	0
SD24551	FBgn0038742	Arc42	-0.284464	0.0662711	0
LD18904	FBgn0040918	schlank	-0.284363	0.0671245	0
LD32761	FBgn0028541	TM9SF4	-0.284262	0.0783801	0
GH12701	FBgn0052432	CG32432	-0.284187	0.34683	0
LP01841	FBgn0000479	dnc	-0.284132	0.187847	0
RE27784	FBgn0041630	Hexo1	0.284057	0.094863	0
RE48016	FBgn0264753	Rgk1	-0.283953	0.176371	0
GM13306	FBgn0025885	Inos	-0.283849	0.14548	0
GH19029	FBgn0032477	CG5287	0.283801	0.138444	0
RH03914	FBgn0037307	Tim17a2	-0.283723	0.249462	0
LP06209	FBgn0034443	cer	0.283636	0.110358	0
RE74364	FBgn0029568	CG11381	-0.283507	0.41681	0
GH24511	FBgn0023143	Uba1	-0.283504	0.0631004	0
LD45906	FBgn0027296	temp	0.283454	0.0959335	0
LD22661	FBgn0032393	CG12264	-0.28324	0.0671304	0
SD02533	FBgn0025185	az2	-0.282926	0.0642099	0
LD35885	FBgn0034406	Jheh3	-0.282887	0.113597	0
SD08771	FBgn0264389	opm	-0.282521	0.0705604	0
AT08308	FBgn0037101	CG7634	-0.282314	0.0688571	0
RE46661	FBgn0037754	CG8500	-0.282267	0.167093	0
SD07276	FBgn0039863	CG1815	0.28225	0.095412	0
LP07441	FBgn0032171	CG5846	-0.282238	0.150498	0
RE45450	FBgn0036135	mRpL2	-0.282188	0.161486	0
AT14262	FBgn0038233	HtrA2	0.282133	0.0700069	0
LD29228	FBgn0046258	CG12880	0.282114	0.0989006	0
SD08921	FBgn0032026	CG7627	-0.282099	0.118136	0
SD08921	FBgn0051792	CG31792	-0.282099	0.118136	0
LD23954	FBgn0001098	Gdh	0.282065	0.158928	0
LD43495	FBgn0011771	Hem	-0.28181	0.104173	0
LD29172	FBgn0036678	CG11905	0.281628	0.259053	0
LD41395	FBgn0036761	MED19	-0.2816	0.0864731	0
LD25280	FBgn0031413	CG9967	0.28147	0.116901	0
RH69634	FBgn0034470	Obp56d	0.281374	0.0923077	0
RE22261	FBgn0004892	sob	-0.281224	0.246577	0
RE34634	FBgn0036485	FucTA	-0.2812	0.141264	0
RH51767	FBgn0037419	Osi12	-0.281199	0.457612	0
RE49489	FBgn0030341	p24-1	-0.281121	0.125582	0
RH66281	FBgn0005664	Crys	-0.281115	0.230482	0
LD07143	FBgn0034742	CG4294	0.281071	0.11598	0
SD07741	FBgn0035253	CG7971	0.281062	0.167765	0
RE26840	FBgn0053108	CG33108	0.281058	0.0847017	0
GH08881	FBgn0041210	HDAC4	-0.281027	0.112282	0
GH04118	FBgn0039925	Kif3C	0.280961	0.140053	0
LD24267	FBgn0026876	CG11403	-0.280897	0.066404	0
RE25571	FBgn0031306	CG4577	-0.280771	0.239943	0
AT29108	FBgn0002183	dre4	-0.280497	0.0650196	0
RE11615	FBgn0039876	CG2126	-0.280416	0.0975136	0
LD24471	FBgn0025336	CG4882	-0.280279	0.104661	0
LD27706	FBgn0264492	CkIIalpha	-0.280274	0.108048	0
GH18144	FBgn0261641	CG42724	0.280235	0.065616	0
LD25351	FBgn0020389	Papss	-0.280183	0.126101	0
RE27864	FBgn0085444	mute	-0.280032	0.104342	0
GH05812	FBgn0022986	qkr58E-1	0.279597	0.0738056	0
RE11411	FBgn0033524	Cyp49a1	-0.27956	0.0946037	0
GM02004	FBgn0086674	Tango13	-0.27955	0.304298	0
GM02004	FBgn0284227	CG46311	-0.27955	0.304298	0
LD36356	FBgn0000212	brm	0.27949	0.0898227	0
LD38130	FBgn0039227	polybromo	0.27941	0.0973297	0
LD46453	FBgn0031390	tho2	0.279395	0.0741529	0
SD05938	FBgn0036772	CG5290	-0.279142	0.0698112	0
RE16687	FBgn0015271	Orc5	-0.279027	0.0900879	0
GH05088	FBgn0035978	UGP	-0.278986	0.0731448	0
LD06106	FBgn0038967	CG13847	-0.278885	0.195628	0
RH32172	FBgn0037164	CG11438	-0.278729	0.0660278	0
GM08679	FBgn0028734	Fmr1	-0.278727	0.175518	0
GH16587	FBgn0020385	pug	0.278394	0.109291	0
RE21160	FBgn0034035	CG8207	0.278375	0.0961573	0
LD29830	FBgn0024285	Srp54	0.277997	0.125414	0
RE04530	FBgn0035318	CG9018	0.277875	0.112357	0
RH37405	FBgn0045064	bwa	-0.277714	0.146324	0
GH23387	FBgn0032701	CG10341	0.277566	0.141646	0
RE32624	FBgn0015338	CG5861	-0.277526	0.0766349	0
RE14985	FBgn0035423	eIF1	-0.277391	0.0838661	0
GM30371	FBgn0260660	Mp	-0.27725	0.44489	0
GM07526	FBgn0052636	lncRNA:CR32636	0.277124	0.157216	0
LD43196	FBgn0036988	CG5262	-0.276989	0.118136	0
GH12017	FBgn0261393	alpha-Est5	0.276799	0.0703891	0
LD21546	FBgn0031456	Tnpo-SR	0.276759	0.0688571	0
GH23506	FBgn0037275	CG14655	0.276541	0.111561	0
RE53159	FBgn0003888	betaTub60D	0.276436	0.145215	0
RE53159	FBgn0284243	betaTub56D	0.276436	0.145215	0
LD34822	FBgn0020272	mst	-0.276341	0.101082	0
LD33103	FBgn0030946	CG6659	0.276185	0.124631	0
GH08896	FBgn0035283	CG12024	-0.276166	0.0680747	0
RE43278	FBgn0035122	mRpL17	-0.276057	0.144067	0
AT20771	FBgn0030395	Mks1	-0.276043	0.124631	0
LP12120	FBgn0261016	clos	-0.275932	0.0694388	0
RE72948	FBgn0035825	CG8111	-0.275919	0.0736772	0
RH41322	FBgn0034817	Art7	-0.2759	0.124175	0
LD40339	FBgn0260936	scny	0.275861	0.077319	0
LD05259	FBgn0026077	Gasp	0.275751	0.73118	0
LD28447	FBgn0037282	CG14657	0.275562	0.0989006	0
LD44072	FBgn0029906	xit	0.275457	0.157053	0
GH08607	FBgn0020278	loco	0.275294	0.0688571	0
RH45940	FBgn0038396	CG5013	0.275205	0.0971528	0
RH10688	FBgn0032916	CG9257	-0.275096	0.171479	0
GH08708	FBgn0023516	Pex5	-0.275044	0.0671245	0
LD34157	FBgn0039094	CG10184	-0.27503	0.0757301	0
LD43270	FBgn0000351	cort	-0.274994	0.0696008	0
LD38742	FBgn0030874	Spt7	0.274625	0.0936144	0
RH02912	FBgn0032321	YL-1	0.274545	0.163212	0
LD01527	FBgn0032723	ssp3	0.27445	0.0840877	0
LD23810	FBgn0034572	CG9346	0.27427	0.122277	0
LD46713	FBgn0033584	CG7737	0.274247	0.110149	0
AT08391	FBgn0036962	CG17122	0.274194	0.0757364	0
RE28575	FBgn0039069	CG6763	0.273885	0.111561	0
LD39559	FBgn0036004	Jarid2	0.273577	0.149615	0
SD13756	FBgn0039488	CG6066	0.273451	0.086882	0
SD09884	FBgn0037207	Mes2	-0.272942	0.0966868	0
LD07162	FBgn0024183	vig	0.272802	0.0995265	0
LD33443	FBgn0028530	mTTF	0.272701	0.141242	0
RH13166	FBgn0264979	CG4267	-0.272554	0.120709	0
RH33338	FBgn0036146	CG14141	-0.272502	0.110276	0
GH27933	FBgn0260817	gkt	-0.272481	0.0982697	0
GH27933	FBgn0051953	CR31953	-0.272481	0.0982697	0
LD37523	FBgn0010750	atms	0.272396	0.0961825	0
LD31286	FBgn0261592	RpS6	0.272383	0.182508	0
LD31286	FBgn0082924	snoRNA:Or-aca2	0.272383	0.182508	0
LD13706	FBgn0036433	CG9628	0.272219	0.360279	0
LD41750	FBgn0035947	Srp68	-0.272132	0.0757028	0
LD40271	FBgn0283525	l(2)10685	0.272106	0.113763	0
GH01524	FBgn0001248	Idh	-0.271986	0.0824443	0
RE72803	FBgn0036622	CG4753	-0.271843	0.0671304	0
GH26159	FBgn0031305	Iris	-0.271829	0.200771	0
RE09471	FBgn0039768	CG15533	-0.271792	0.430268	0
RE45155	FBgn0032020	strat	-0.271495	0.103162	0
RE36860	FBgn0003187	qua	-0.271378	0.0757028	0
RE73545	FBgn0050265	CG30265	0.271158	0.119371	0
RE42502	FBgn0034523	Nnf1a	0.271074	0.164761	0
GH01661	FBgn0058263	MFS17	-0.270979	0.110554	0
LD33358	FBgn0039631	Sirt7	0.270907	0.103254	0
RE34879	FBgn0031813	CG9527	0.270901	0.188804	0
GH08511	FBgn0051231	CG31231	-0.270802	0.212678	0
LD09942	FBgn0037344	CG2926	0.270786	0.0917384	0
LD17962	FBgn0003459	stwl	0.270783	0.124105	0
LD08432	FBgn0038391	GATAe	-0.270773	0.319127	0
GM04742	FBgn0285917	sbb	0.270733	0.108905	0
GH12043	FBgn0050389	CG30389	-0.270685	0.139979	0
RE28066	FBgn0035812	CG7457	-0.27065	0.0781659	0
AT16284	FBgn0037310	Tim17b1	0.270644	0.330749	0
LD41866	FBgn0032646	mEFTs	-0.270491	0.0873142	0
LP06948	FBgn0261053	Cad86C	0.270448	0.0814627	0
LD24920	FBgn0026598	Apc2	0.270442	0.0944512	0
LD47625	FBgn0266918	CG32486	0.270339	0.182261	0
GH04763	FBgn0034921	DCP1	0.270319	0.123205	0
RE09053	FBgn0032732	CG15168	-0.270231	0.101516	0
RE64534	FBgn0039118	CG10208	0.270198	0.164761	0
RE22905	FBgn0032856	CG16798	-0.270149	0.381357	0
RH48004	FBgn0038405	CG8927	-0.270139	0.0969869	0
LD40766	FBgn0039690	Gnpnat	0.270134	0.111021	0
LD46585	FBgn0061200	Nup153	0.27013	0.124875	0
GM02829	FBgn0037877	CG6689	0.270103	0.0726368	0
SD10554	FBgn0031012	CG8051	-0.269997	0.370744	0
SD10554	FBgn0065084	snmRNA:763	-0.269997	0.370744	0
SD02216	FBgn0030086	CCT2	-0.269825	0.0971528	0
LD15640	FBgn0266418	wake	0.269807	0.0897518	0
GH03058	FBgn0036992	CG11796	-0.269545	0.0925941	0
LP04613	FBgn0038804	CG10877	0.269524	0.179171	0
RE65495	FBgn0025739	pon	-0.269446	0.144774	0
RE67590	FBgn0017577	Mcm5	-0.269391	0.0757301	0
LD15362	FBgn0267967	corolla	0.269311	0.0886572	0
RE18955	FBgn0024920	Ts	-0.269283	0.0785466	0
LD24467	FBgn0028990	Spn27A	0.269259	0.138835	0
AT15146	FBgn0261396	Rpn3	-0.269172	0.118136	0
RE24967	FBgn0034859	CG3520	0.269054	0.0782323	0
GH01043	FBgn0038597	CG8064	0.269024	0.147098	0
GH08163	FBgn0037908	dpr5	-0.26897	0.135976	0
GM06595	FBgn0029899	CG14438	0.268952	0.196107	0
LD36653	FBgn0033199	CG17985	0.268935	0.120429	0
LD07688	FBgn0038760	MED25	-0.268815	0.196661	0
GM09620	FBgn0263599	l(3)72Ab	0.26876	0.0688571	0
RH40291	FBgn0038914	fit	-0.268581	0.160964	0
RH40291	FBgn0266406	asRNA:CR45046	-0.268581	0.160964	0
LD42169	FBgn0037978	KLHL18	0.268422	0.110708	0
RE34115	FBgn0033108	CG15236	-0.26841	0.138982	0
GH09064	FBgn0033273	Gasz	-0.268267	0.0711582	0
RE02452	FBgn0025683	CG3164	-0.26823	0.153902	0
HL01538	FBgn0037315	Cerk	-0.26819	0.102432	0
RE23429	FBgn0032129	jp	-0.268137	0.0897437	0
LD46083	FBgn0028336	l(1)G0255	-0.268101	0.0920421	0
LD23868	FBgn0029820	CG16721	0.26798	0.0736502	0
GM14202	FBgn0038183	CG9286	0.267912	0.171479	0
RH55324	FBgn0039622	eIF4E6	-0.267797	0.0704596	0
LD21533	FBgn0004556	Dbp73D	-0.267727	0.59873	0
SD14289	FBgn0033810	CG4646	-0.267573	0.140395	0
RH68528	FBgn0032283	CG7296	0.267521	0.0976249	0
SD01201	FBgn0262517	Ltn1	-0.267382	0.0936264	0
GH12850	FBgn0050121	lncRNA:CR30121	-0.267315	0.345753	0
RE36610	FBgn0038734	CG11453	-0.267266	0.409217	0
LD37470	FBgn0038206	twf	-0.267211	0.263758	0
GH04007	FBgn0033751	CG8818	-0.267174	0.08576	0
GH11113	FBgn0263199	Galk	-0.267035	0.120524	0
LD36863	FBgn0035247	metl	0.266758	0.0989006	0
LD27718	FBgn0002719	Men	-0.266627	0.070886	0
GH27708	FBgn0016694	Pdp1	-0.266429	0.293933	0
SD10041	FBgn0086657	IKKepsilon	-0.266418	0.422805	0
LD40310	FBgn0031759	lid	0.266273	0.0778059	0
RE07731	FBgn0020443	eRF3	-0.266091	0.0752271	0
RE52740	FBgn0023180	Orc6	-0.265784	0.0973297	0
GH14884	FBgn0033426	CG1814	0.265708	0.0741093	0
LD47893	FBgn0028982	Spt6	0.265427	0.0789563	0
LD15217	FBgn0015278	Pi3K68D	0.265212	0.226603	0
LD46483	FBgn0026582	Hmg-2	0.265202	0.111561	0
GH23271	FBgn0082582	tmod	-0.265087	0.116702	0
LD02793	FBgn0261119	Prp19	0.264936	0.123205	0
LP06502	FBgn0034542	Fem-1	-0.264932	0.0757028	0
GH01265	FBgn0029131	Debcl	-0.264804	0.120206	0
GM24121	FBgn0086613	Ino80	0.264767	0.173412	0
AT14896	FBgn0011817	nmo	0.264726	0.171103	0
AT14896	FBgn0032131	CG3841	0.264726	0.171103	0
RE29005	FBgn0016076	vri	-0.264535	0.25022	0
LD37409	FBgn0037467	Ufl1	0.264445	0.160964	0
GH07469	FBgn0259481	Mob2	-0.264172	0.0897437	0
RE09079	FBgn0037379	CG10979	-0.264165	0.099153	0
SD10560	FBgn0035149	MED30	-0.264105	0.160109	0
LD45348	FBgn0010772	Xe7	0.264022	0.087432	0
LD18634	FBgn0028999	nerfin-1	0.263989	0.535444	0
RH56744	FBgn0032694	MESR3	0.263975	0.138256	0
GM29503	FBgn0032727	CG10623	0.263889	0.108873	0
LD32677	FBgn0029888	ND-ASHI	0.263411	0.124631	0
AT06648	FBgn0030290	CG11756	0.263411	0.409237	0
AT19506	FBgn0038532	CG14322	-0.263212	0.0836797	0
GH01208	FBgn0032029	CG17292	-0.263105	0.0892183	0
LD08718	FBgn0038769	CG10889	-0.26305	0.239069	0
RE16941	FBgn0263038	CG43333	-0.262685	0.255119	0
LD30488	FBgn0036887	CG9231	-0.262678	0.310445	0
LD39460	FBgn0033994	CG7544	-0.262341	0.0876181	0
RE10847	FBgn0024807	DIP1	0.262311	0.134782	0
GH15213	FBgn0030052	CG12065	-0.262282	0.123971	0
LD21701	FBgn0000377	crn	0.262173	0.116898	0
LD09732	FBgn0000330	cm	0.262128	0.171073	0
LD16340	FBgn0259704	Nsun5	-0.262024	0.115609	0
RE64548	FBgn0010768	sqz	-0.261908	0.175238	0
RH14671	FBgn0053178	CG33178	-0.261877	0.0757364	0
GH08778	FBgn0028987	Spn28F	-0.261727	0.0969869	0
GH08778	FBgn0028986	Spn38F	-0.261727	0.0969869	0
LD17530	FBgn0028691	Rpn9	-0.261653	0.0925619	0
RE28679	FBgn0035736	Cpr65Eb	-0.261588	0.425534	0
AT29333	FBgn0264953	Piezo	0.261565	0.21689	0
GH04024	FBgn0265089	eIF4E3	-0.261545	0.128345	0
RE33242	FBgn0000261	Cat	0.261506	0.0900879	0
LD21941	FBgn0014868	Ost48	0.261492	0.116901	0
GM02209	FBgn0266557	kis	0.261261	0.157046	0
GH28416	FBgn0011270	Pglym87	-0.261109	0.0864641	0
GH28416	FBgn0014869	Pglym78	-0.261109	0.0864641	0
SD07279	FBgn0032147	IP3K1	-0.260984	0.134782	0
LD14646	FBgn0031597	CG17612	0.260983	0.155672	0
LP02352	FBgn0038953	CG18596	-0.260873	0.129245	0
LD10754	FBgn0000119	arr	0.260774	0.0785105	0
RE17985	FBgn0033816	CG4679	-0.260763	0.101805	0
RE28596	FBgn0010228	HmgZ	0.260759	0.322373	0
AT09333	FBgn0033258	CG8712	-0.260732	0.0975136	0
LD31018	FBgn0015553	tos	-0.260687	0.0768426	0
GH14576	FBgn0039478	Nep5	-0.260568	0.335791	0
LD29726	FBgn0034310	Nup75	-0.260549	0.0920421	0
SD05424	FBgn0034728	rad50	-0.260338	0.102918	0
RE10833	FBgn0085391	trv	-0.260238	0.110055	0
GM14501	FBgn0035600	Cyt-c1	0.260154	0.110708	0
GH16320	FBgn0030304	Cyp4g15	-0.26014	0.0757028	0
RE72594	FBgn0000114	bru1	-0.260092	0.0874963	0
RE25730	FBgn0039993	CG17691	0.260049	0.327855	0
RE27026	FBgn0037108	Alg11	-0.260001	0.0785105	0
RE46159	FBgn0035431	CG14968	0.259938	0.108166	0
RE12154	FBgn0032945	CG8665	0.259891	0.187697	0
LD07994	FBgn0021825	DCTN2-p50	0.259635	0.152328	0
GH24947	FBgn0039324	CG10553	0.259521	0.180756	0
RH49854	FBgn0000536	eas	-0.259455	0.354357	0
RE61341	FBgn0261791	SNRPG	-0.259387	0.118426	0
GH10766	FBgn0046301	CG7148	-0.25936	0.0976249	0
RE33408	FBgn0000562	egl	-0.259259	0.0796867	0
LD41216	FBgn0038666	Smu1	0.259212	0.0973297	0
LD21334	FBgn0020236	ATPCL	-0.259195	0.0770092	0
SD26153	FBgn0036300	Pmm2	-0.259048	0.0802509	0
LD43883	FBgn0037382	Hpr1	0.258979	0.0961811	0
LD31988	FBgn0033507	CG12909	0.258943	0.109291	0
LD43989	FBgn0263289	scrib	0.25869	0.120709	0
LD29482	FBgn0031118	RhoGAP19D	0.258617	0.0973297	0
RH41996	FBgn0086367	t	-0.258612	0.276795	0
LD25543	FBgn0086346	ALiX	0.258541	0.167636	0
RE14068	FBgn0029830	Grip	-0.258309	0.334037	0
SD02746	FBgn0040777	CG14767	-0.258229	0.0878206	0
GH04732	FBgn0037747	CG8481	-0.258036	0.105722	0
GH25768	FBgn0031536	Cog3	-0.25792	0.0926075	0
RE09732	FBgn0037332	Hcs	-0.257877	0.095412	0
LD23965	FBgn0026189	prominin-like	0.257668	0.101637	0
RE31184	FBgn0036774	mRpS26	-0.257659	0.0803181	0
SD01515	FBgn0020764	Alas	-0.257648	0.146324	0
LP06455	FBgn0037412	Osi4	-0.257501	0.437353	0
RE33994	FBgn0036899	tey	-0.257386	0.419071	0
RE04051	FBgn0015929	dpa	-0.257371	0.122138	0
RE16426	FBgn0039453	CG6403	-0.257344	0.0932576	0
LD43175	FBgn0032601	yellow-b	-0.257257	0.257189	0
LP03341	FBgn0050035	Tret1-1	0.25724	0.409217	0
GH12365	FBgn0051004	mesh	0.257119	0.346935	0
LD32609	FBgn0031360	CG31937	0.257044	0.220059	0
GH23783	FBgn0027376	rha	-0.256849	0.494721	0
GH23617	FBgn0036684	CG3764	-0.256792	0.0878206	0
LD46870	FBgn0037220	CG14641	0.256785	0.124979	0
RE34084	FBgn0033708	CG8850	-0.256737	0.121665	0
GM21109	FBgn0033526	Caf1-105	-0.256694	0.146143	0
GH23546	FBgn0086687	Desat1	-0.256639	0.0772921	0
AT21555	FBgn0025692	Lfg	0.256597	0.30936	0
GH23906	FBgn0085446	CG34417	-0.256548	0.241215	0
GH16431	FBgn0039491	CG6059	-0.256517	0.132523	0
LD05563	FBgn0011802	Gem3	0.256511	0.13968	0
GH07964	FBgn0260462	CG12163	-0.256502	0.457612	0
SD06439	FBgn0036844	Mkp3	-0.256461	0.0934684	0
RE14858	FBgn0031114	cactin	0.256439	0.125903	0
LD48056	FBgn0033806	FLASH	0.256401	0.0862216	0
RE57138	FBgn0030217	CG2124	0.256328	0.191365	0
LD22863	FBgn0011705	rost	-0.256279	0.186699	0
GH28782	FBgn0025456	CREG	0.25624	0.185718	0
RE50415	FBgn0037981	Spt3	0.256063	0.101021	0
GH20759	FBgn0027556	CG4928	0.255954	0.0832047	0
LD25952	FBgn0031478	CG8814	-0.255802	0.0861241	0
RH48056	FBgn0037686	RpL34b	0.255758	0.148547	0
LP06066	FBgn0032289	CG6431	0.255756	0.135976	0
GH10751	FBgn0003429	slo	-0.255613	0.389027	0
GH11193	FBgn0015794	Rab18	-0.255536	0.124219	0
LD26477	FBgn0039733	CG11504	0.255486	0.158102	0
GH03217	FBgn0052095	CG32095	0.255461	0.0797578	0
GH10421	FBgn0000721	for	0.255456	0.0801908	0
GH15037	FBgn0037518	CG2641	0.255314	0.124631	0
GH07076	FBgn0036159	CG7557	-0.25528	0.193967	0
RE67480	FBgn0039339	CG5116	-0.255279	0.0843296	0
LD12631	FBgn0003963	ush	0.255228	0.147098	0
SD05004	FBgn0010339	128up	-0.255183	0.087432	0
LD21785	FBgn0036449	bmm	0.25516	0.139668	0
RE32772	FBgn0015803	RtGEF	0.255081	0.146019	0
LD21192	FBgn0027535	botv	0.254987	0.101516	0
LD44207	FBgn0261436	DhpD	-0.25493	0.111561	0
LD24929	FBgn0034432	CG7461	-0.254886	0.0818073	0
LD10183	FBgn0051457	CG31457	0.254656	0.0862875	0
GH14572	FBgn0034200	Gbp2	0.254645	0.225316	0
LP10040	FBgn0001226	Hsp27	-0.254527	0.12968	0
GH06348	FBgn0027580	PCB	-0.254142	0.087432	0
RE56731	FBgn0034408	sano	-0.254097	0.11099	0
SD27354	FBgn0002354	l(3)87Df	-0.254051	0.163942	0
GH01941	FBgn0262166	calypso	-0.253936	0.110096	0
LD32019	FBgn0035798	frac	0.253877	0.199689	0
GH21935	FBgn0019949	Cdk9	0.253782	0.100371	0
GH06673	FBgn0034796	CG3700	0.253617	0.112357	0
RE01471	FBgn0036450	Tdrd3	-0.253515	0.0781037	0
RH34107	FBgn0037801	CG3999	-0.253388	0.245573	0
HL01076	FBgn0260746	Ect3	0.253248	0.0864731	0
RH54985	FBgn0032021	CG7781	-0.253101	0.13282	0
RH11203	FBgn0047038	ND-13B	-0.253096	0.0833732	0
RE36568	FBgn0025635	CG17829	0.253054	0.103759	0
LD07113	FBgn0263047	CG43342	0.252957	0.0802509	0
RE36502	FBgn0039544	CG12877	0.252845	0.0967921	0
RE29421	FBgn0011768	Fdh	-0.252748	0.100552	0
GM04108	FBgn0038269	Rrp6	0.2527	0.0959335	0
LD28839	FBgn0015331	abs	0.252691	0.104661	0
LP11031	FBgn0028518	CG18480	-0.252666	0.393404	0
LD28101	FBgn0052344	CG32344	0.252615	0.156883	0
LD24983	FBgn0038576	Arp5	0.252581	0.109423	0
RE62969	FBgn0029711	Usf	0.252475	0.143484	0
GH05842	FBgn0032704	Jwa	-0.252469	0.104342	0
LD13436	FBgn0033206	DCTN4-p62	-0.252462	0.101881	0
RE37904	FBgn0020880	CG7179	-0.252414	0.26189	0
LD35285	FBgn0086694	Bre1	0.252264	0.0897437	0
AT04375	FBgn0032457	CG15483	-0.252167	0.0954205	0
RH44301	FBgn0052076	Alg10	-0.252098	0.209262	0
RE52572	FBgn0038722	Nup58	0.251869	0.246628	0
RE48939	FBgn0015818	Spx	0.251817	0.0897437	0
SD02315	FBgn0014269	prod	0.251801	0.129885	0
LD45339	FBgn0038303	SIDL	0.251731	0.0842318	0
GH10523	FBgn0051388	CG31388	0.251689	0.198157	0
RE39820	FBgn0023167	SmD3	-0.251674	0.402361	0
GM08588	FBgn0052280	CG32280	0.251626	0.134782	0
LD10776	FBgn0017590	klg	0.251623	0.469359	0
GH19318	FBgn0001320	kni	0.251496	0.162011	0
AT09846	FBgn0085206	CG34177	-0.251442	0.14561	0
AT09846	FBgn0085207	CG34178	-0.251442	0.14561	0
SD11994	FBgn0035603	Pfdn4	-0.251246	0.156779	0
RH43267	FBgn0039665	CG2310	0.251238	0.195937	0
GM09489	FBgn0010747	Srp54k	0.251183	0.0814132	0
GH03085	FBgn0033819	CG4714	-0.251103	0.166205	0
RE53941	FBgn0040079	pkaap	-0.250835	0.0907568	0
LD45449	FBgn0030569	CG9411	-0.250798	0.132572	0
LD19052	FBgn0262475	bru2	-0.250785	0.198064	0
RE64695	FBgn0035854	CG8005	0.250608	0.110554	0
GH07275	FBgn0033631	Sod3	-0.250514	0.131315	0
RE55542	FBgn0041711	yellow-e	0.250479	0.287543	0
LD06317	FBgn0035148	CG3402	-0.250417	0.123205	0
LP02994	FBgn0038647	CG14302	-0.250386	0.438555	0
SD10657	FBgn0024754	Flo1	0.250373	0.0905904	0
SD03546	FBgn0032050	CG13096	0.250112	0.120206	0
AT25633	FBgn0035407	Asciz	-0.250065	0.0900879	0
GM01935	FBgn0019938	RpI1	-0.250011	0.0948412	0
LP09632	FBgn0035047	Pof	-0.249788	0.0999287	0
GH09663	FBgn0026147	TTLL4A	-0.249762	0.0878206	0
LD13945	FBgn0010501	Dcp-1	0.249746	0.0883021	0
LD44262	FBgn0034270	PIG-A	-0.249717	0.116977	0
LD15072	FBgn0033842	cbc	0.249707	0.108873	0
LD42274	FBgn0026323	Tak1	0.249518	0.101881	0
RE09582	FBgn0013759	CASK	-0.249444	0.201523	0
RE09582	FBgn0266181	lncRNA:CRG	-0.249444	0.201523	0
GH07323	FBgn0263390	Nha2	-0.249339	0.316881	0
GH12831	FBgn0051199	CG31199	-0.249324	0.102918	0
LD30575	FBgn0031450	Hrs	0.249214	0.109862	0
LD27857	FBgn0019686	lok	-0.249061	0.11099	0
LD40415	FBgn0031739	CG14005	0.249022	0.0954205	0
LD47736	FBgn0022359	Sodh-2	0.248879	0.185823	0
RE69515	FBgn0031049	Sec61gamma	-0.248718	0.140973	0
GH10091	FBgn0052445	CG32445	-0.24867	0.0973297	0
RE19842	FBgn0028663	VhaM9.7-b	-0.248651	0.161922	0
GM04669	FBgn0034365	CG5335	-0.248637	0.126854	0
GH03685	FBgn0015795	Rab7	-0.248578	0.109423	0
GH09711	FBgn0051547	NKCC	-0.248513	0.122277	0
GH12331	FBgn0052600	dpr8	0.248468	0.125067	0
RE61257	FBgn0036390	CG13738	-0.248428	0.512707	0
LP08894	FBgn0038180	Cht5	0.248415	0.319033	0
SD11922	FBgn0028983	Spn55B	0.248333	0.109423	0
LP07049	FBgn0262685	CG43155	-0.248249	0.431891	0
GH06740	FBgn0010398	Lrr47	-0.248221	0.0924266	0
SD07726	FBgn0284253	LeuRS	-0.248203	0.111561	0
LD42037	FBgn0037664	CG8420	0.248083	0.0957685	0
LD02463	FBgn0259745	wech	0.24794	0.235367	0
LD15405	FBgn0039740	ZIPIC	0.247852	0.116403	0
SD02225	FBgn0032922	CG9249	-0.247758	0.0843296	0
LD18389	FBgn0026737	CG6171	-0.24771	0.110554	0
SD02424	FBgn0036124	CG7839	0.247644	0.0969869	0
RH54112	FBgn0037788	CG3940	-0.247454	0.250867	0
RE66907	FBgn0000636	Fas3	0.24737	0.335674	0
LD02427	FBgn0032193	CG5727	0.247282	0.203027	0
RE16337	FBgn0030743	CG9921	-0.246993	0.127913	0
RE23670	FBgn0034307	CG10914	-0.246984	0.120089	0
LD23875	FBgn0037051	CG10565	0.246857	0.135055	0
GH21171	FBgn0267277	asRNA:CR45713	0.246774	0.135976	0
AT09112	FBgn0033865	CG6220	-0.246765	0.481353	0
GH13185	FBgn0031455	Snapin	0.246753	0.120524	0
GH13185	FBgn0031454	CG9960	0.246753	0.120524	0
LD05671	FBgn0036354	Poc1	0.246732	0.112162	0
GH17516	FBgn0033769	CG8768	0.246428	0.121498	0
LD21669	FBgn0086130	Dbp21E2	0.246139	0.0971528	0
RH43965	FBgn0021765	scu	-0.246046	0.146019	0
SD11542	FBgn0030740	CG9917	-0.245896	0.106321	0
RE51204	FBgn0024361	Tsp2A	-0.245878	0.124631	0
LD22520	FBgn0002638	Rcc1	0.24571	0.118136	0
GM02885	FBgn0261014	TER94	-0.245659	0.0954205	0
AT02866	FBgn0263377	asRNA:CR43429	-0.245642	0.0866136	0
GH04826	FBgn0051550	CG31550	0.245476	0.135976	0
GH27479	FBgn0031850	Tsp	0.245431	0.414198	0
LD43045	FBgn0039302	Nup358	0.245258	0.140796	0
LD35279	FBgn0032169	CG4709	0.245217	0.142487	0
LD46084	FBgn0035754	MED4	0.245111	0.146464	0
LD36945	FBgn0032488	CG16812	0.245042	0.104342	0
LD09025	FBgn0263740	eIF2gamma	-0.244995	0.106227	0
SD02309	FBgn0029778	RhoGAP5A	0.24497	0.12048	0
LD26912	FBgn0036570	IntS9	0.244669	0.111021	0
GH01794	FBgn0263832	Rcd5	0.244539	0.231708	0
SD01656	FBgn0030486	Set2	0.244423	0.142363	0
RH66493	FBgn0033692	wash	-0.244388	0.186685	0
GH12334	FBgn0052099	CG32099	-0.244303	0.110708	0
RE40851	FBgn0039437	TwdlL	-0.24426	0.119674	0
RE40851	FBgn0039436	TwdlB	-0.24426	0.119674	0
LP04891	FBgn0036335	mRpL20	-0.244069	0.0960324	0
RE54080	FBgn0028516	ZnT35C	-0.244007	0.0878206	0
GM03296	FBgn0041781	SCAR	-0.243834	0.25353	0
AT07720	FBgn0023076	Clk	-0.243679	0.318611	0
RE27458	FBgn0001285	Jon44E	0.243668	0.167093	0
RH04549	FBgn0033268	Obp44a	0.243603	0.281461	0
GH09573	FBgn0036986	CG5282	-0.243602	0.149615	0
LD36024	FBgn0030870	CG6398	0.243441	0.142363	0
LD11027	FBgn0031495	GABPI	0.243433	0.114408	0
RE15519	FBgn0029768	SPR	-0.243222	0.189655	0
RE34808	FBgn0039972	CG17018	-0.243167	0.0936144	0
RE10560	FBgn0029762	NAAT1	-0.243147	0.190051	0
LD38375	FBgn0036686	CG7728	0.243113	0.0862875	0
GM14617	FBgn0039877	Mccc1	-0.243107	0.103162	0
GH06351	FBgn0016762	angel	-0.243081	0.163224	0
AT07490	FBgn0035198	CG9133	0.243037	0.116382	0
HL05735	FBgn0261549	rdgA	-0.242845	0.445383	0
LD29802	FBgn0024510	dlt	0.242838	0.110055	0
LD03471	FBgn0024509	Sec13	0.242705	0.092328	0
GM03282	FBgn0031488	CG17265	-0.242548	0.271564	0
GM10765	FBgn0263831	Gen	0.242358	0.163212	0
GM05421	FBgn0030406	CG1463	0.242318	0.102288	0
SD06513	FBgn0045842	yuri	0.242155	0.0969233	0
GM10051	FBgn0023213	eIF4G1	-0.241936	0.131545	0
GM14141	FBgn0005355	Su(fu)	0.24167	0.167574	0
GH08636	FBgn0028579	phtf	0.241629	0.227347	0
RE61396	FBgn0085224	CG34195	-0.241423	0.086456	0
LD24465	FBgn0011672	Mvl	-0.24122	0.0961779	0
GH17801	FBgn0031356	CG17660	-0.241132	0.448681	0
LD20207	FBgn0015391	glu	0.241	0.110708	0
GH27759	FBgn0035490	CG1136	-0.240997	0.0881304	0
LD35296	FBgn0263236	SP1029	0.240868	0.200953	0
LD40136	FBgn0036289	CG10657	-0.240862	0.111561	0
LD29822	FBgn0031764	CG9107	0.240772	0.128601	0
RH61467	FBgn0030055	CG12772	-0.240744	0.201024	0
LD25963	FBgn0033735	CG8525	0.24069	0.171045	0
RE72235	FBgn0024733	RpL10	-0.24065	0.190378	0
LP04037	FBgn0031562	CG3604	-0.240594	0.0969869	0
RH44652	FBgn0036900	CG8765	-0.240546	0.135518	0
SD07518	FBgn0031260	Spp	0.24046	0.109869	0
RE35228	FBgn0030274	Lint-1	-0.240282	0.111561	0
LD23953	FBgn0003330	Sce	0.240252	0.178633	0
LP02658	FBgn0052772	CG32772	-0.24024	0.115514	0
SD09738	FBgn0004055	uzip	0.240224	0.191365	0
LD32088	FBgn0038548	CG17806	0.240208	0.13242	0
RH13984	FBgn0004782	Ccp84Ab	0.240179	0.258659	0
LD02884	FBgn0016930	Dyrk2	0.240125	0.0967921	0
LD41932	FBgn0266019	rudhira	0.240044	0.134667	0
GH03482	FBgn0027596	Kank	0.239848	0.175137	0
RH36507	FBgn0032336	AstC	0.239844	0.192321	0
GH11670	FBgn0000116	Argk	-0.239795	0.198942	0
LD42301	FBgn0030932	Ggt-1	-0.239712	0.0886095	0
LD27182	FBgn0010340	140up	-0.23944	0.151068	0
LD34105	FBgn0031540	Pif1	0.239435	0.0923318	0
LD15650	FBgn0034878	pita	0.239329	0.14751	0
GH22984	FBgn0033969	CG10202	0.239303	0.256839	0
LD45266	FBgn0029999	CG1575	-0.239243	0.115021	0
GM01008	FBgn0038583	CG7183	0.23919	0.0876997	0
AT02886	FBgn0037862	CG4706	0.239171	0.247194	0
HL02087	FBgn0033872	CG6329	0.23896	0.431603	0
GH14278	FBgn0032864	CG2493	0.238933	0.207696	0
LD24910	FBgn0031008	CG8010	0.238709	0.0982697	0
LD45742	FBgn0037719	bocks	-0.238522	0.0897437	0
RE61793	FBgn0243586	Tb	-0.238309	0.249462	0
RH17678	FBgn0002774	mle	0.2383	0.0993958	0
RE28931	FBgn0032354	CG4788	0.23829	0.105283	0
LD27873	FBgn0028471	Nab2	0.238288	0.185773	0
LD21529	FBgn0027525	LTV1	0.238285	0.142754	0
RH12289	FBgn0031453	Bacc	0.238192	0.135976	0
LD27480	FBgn0015321	Ubc4	-0.238151	0.0920421	0
LD06278	FBgn0013799	Deaf1	0.23799	0.121538	0
RE19693	FBgn0038549	CG17802	-0.237834	0.0904483	0
GH22661	FBgn0028644	beat-Ic	-0.237802	0.221362	0
AT26185	FBgn0039889	Arl4	-0.237796	0.110708	0
GH05783	FBgn0042182	CG18749	-0.237719	0.221289	0
GH05783	FBgn0064126	CG33722	-0.237719	0.221289	0
RE18459	FBgn0037526	ArgRS-m	-0.237669	0.0900879	0
GH08048	FBgn0039856	CG1774	-0.23752	0.251593	0
GH11850	FBgn0013301	ProtB	-0.237362	0.0973297	0
GH11850	FBgn0013300	ProtA	-0.237362	0.0973297	0
LD47929	FBgn0038320	Sra-1	0.237208	0.184687	0
AT13424	FBgn0031626	CG15631	0.237062	0.198439	0
LD17191	FBgn0263197	Patronin	0.236875	0.195628	0
GH14412	FBgn0001145	Gs2	0.236858	0.535046	0
SD07766	FBgn0266696	Svil	0.236553	0.213226	0
RE05806	FBgn0034918	Pym	-0.236518	0.10642	0
LD23595	FBgn0035372	CG12093	-0.236499	0.174042	0
LD44979	FBgn0039261	Ythdf	0.236497	0.144786	0
RE37651	FBgn0029959	Rab39	-0.236497	0.101516	0
RE62222	FBgn0035049	Mmp1	-0.236362	0.359141	0
LD16356	FBgn0003346	RanGAP	0.236327	0.16097	0
RE49992	FBgn0030570	CG12540	-0.235993	0.17134	0
AT08919	FBgn0036183	CG6083	-0.23593	0.178899	0
GH05406	FBgn0030692	mRpS30	0.235882	0.0900879	0
GH01709	FBgn0039537	CG5590	0.235772	0.167644	0
RE41137	FBgn0052850	CG32850	-0.235749	0.245918	0
LD31805	FBgn0010397	LamC	0.235551	0.0967198	0
AT28259	FBgn0013813	Dhc98D	0.235391	0.465503	0
LD18090	FBgn0000047	Act88F	0.235128	0.175776	0
LD18090	FBgn0000043	Act42A	0.235128	0.175776	0
LD18090	FBgn0000042	Act5C	0.235128	0.175776	0
HL02140	FBgn0028577	hfp	0.234993	0.136085	0
LD15094	FBgn0032136	Apoltp	0.234967	0.531181	0
AT26853	FBgn0034837	RpL22-like	0.23486	0.179171	0
LD42420	FBgn0035151	CG17129	0.234701	0.103759	0
LD36843	FBgn0043792	CG30427	0.234588	0.222763	0
GH13725	FBgn0027329	CCT6	-0.234541	0.165977	0
SD01285	FBgn0035085	CG3770	0.234506	0.13418	0
LD24316	FBgn0026573	ADD1	0.234502	0.146938	0
LD06138	FBgn0051712	CG31712	0.234401	0.118608	0
SD06668	FBgn0039215	CG6695	0.234308	0.0907568	0
SD09402	FBgn0035235	CG7879	0.234287	0.178591	0
RE02355	FBgn0033341	MrgBP	0.234254	0.204598	0
LD02616	FBgn0030503	Tango2	0.234141	0.115408	0
GH10427	FBgn0263260	sel	-0.234054	0.0978439	0
LD24213	FBgn0011289	TfIIA-L	0.234042	0.157444	0
GM13228	FBgn0037926	Elp1	0.233977	0.143013	0
LP05645	FBgn0264307	orb2	-0.233944	0.319033	0
GH07905	FBgn0032162	CG4592	-0.233845	0.293329	0
SD04710	FBgn0034691	Synj	-0.233725	0.113554	0
LD33804	FBgn0031119	CG1812	-0.233645	0.104489	0
RE72043	FBgn0265598	Bx	-0.233527	0.129479	0
LD14064	FBgn0035838	ldbr	0.23345	0.17793	0
RH62559	FBgn0034140	Lst	-0.233376	0.431201	0
AT11810	FBgn0030566	betaNACtes4	0.233371	0.338697	0
LD05576	FBgn0032750	CG10495	-0.233296	0.263758	0
GH02705	FBgn0035101	p130CAS	0.233106	0.21427	0
GH05823	FBgn0003435	sm	0.233104	0.256289	0
RE10106	FBgn0036008	CG3408	-0.2331	0.110072	0
LD45662	FBgn0029941	CG1677	0.232937	0.140559	0
GH04745	FBgn0042179	CG18869	0.232674	0.23534	0
LD08906	FBgn0038768	CG4936	0.232608	0.187257	0
LD36157	FBgn0030851	CG8326	0.232582	0.116898	0
GM08857	FBgn0031003	CG7889	-0.232572	0.124105	0
RH40504	FBgn0030773	CG9676	-0.232387	0.119628	0
RE75088	FBgn0025839	ND-B14.5A	-0.232373	0.135976	0
RE54049	FBgn0015801	Reg-5	0.232334	0.318423	0
GH10745	FBgn0037744	CG8417	-0.232149	0.094709	0
RE02696	FBgn0264907	CG44098	-0.231955	0.206392	0
LD25448	FBgn0036856	CG9666	0.231936	0.114408	0
LD25448	FBgn0259720	CG42374	0.231936	0.114408	0
LD20635	FBgn0034109	CG7747	0.23187	0.116901	0
SD24562	FBgn0004449	Ten-m	0.231794	0.207167	0
RH71315	FBgn0031265	CG2794	-0.231757	0.200742	0
AT31405	FBgn0263995	cpo	-0.231511	0.233403	0
GH08432	FBgn0041182	Tep2	0.231417	0.209262	0
GH17661	FBgn0053056	CG33056	-0.231321	0.122277	0
RE22690	FBgn0264357	SNF4Agamma	0.231316	0.120206	0
GH15428	FBgn0051706	CG31706	-0.231315	0.234084	0
LD45766	FBgn0037794	CG6254	0.231066	0.136604	0
LD08669	FBgn0283468	slmb	-0.231044	0.11598	0
LD15586	FBgn0021979	l(2)k09913	0.230867	0.132185	0
GH02536	FBgn0027607	CG8230	-0.23081	0.201024	0
AT17695	FBgn0260461	Rcd7	-0.230685	0.414271	0
RE11660	FBgn0016054	phr6-4	-0.230659	0.0975414	0
RE50383	FBgn0035157	CG13894	-0.230572	0.320088	0
GM13788	FBgn0001220	Hsc70-5	-0.230555	0.113597	0
GH13672	FBgn0034057	CG8314	0.230287	0.178848	0
GH22460	FBgn0031689	Cyp28d1	-0.230069	0.374596	0
RE73632	FBgn0020910	RpL3	0.230064	0.258659	0
RE73632	FBgn0086056	snoRNA:Me18S-A425	0.230064	0.258659	0
RH04305	FBgn0001187	Hex-C	-0.230043	0.124096	0
LD35157	FBgn0051357	CG31357	0.22994	0.124875	0
LD35157	FBgn0051118	RabX4	0.22994	0.124875	0
SD10403	FBgn0034748	CG17807	0.229762	0.124105	0
GH03311	FBgn0284252	Letm1	-0.229543	0.12968	0
LD38333	FBgn0016756	Usp47	0.229439	0.111561	0
LD05335	FBgn0025693	ZnT41F	0.229401	0.18703	0
SD04735	FBgn0010280	Taf4	0.229322	0.12048	0
GH23156	FBgn0037050	ICA69	0.229302	0.134458	0
LD27520	FBgn0004390	RasGAP1	0.229301	0.152818	0
LD30408	FBgn0033925	CG8617	0.229138	0.104661	0
RE28166	FBgn0002878	mus101	-0.228537	0.101881	0
GM01975	FBgn0026479	Drp1	-0.228521	0.130585	0
LD10786	FBgn0001986	Mtr4	0.228477	0.0948346	0
LD40833	FBgn0030054	Caf1-180	0.22847	0.214443	0
GH15958	FBgn0001624	dlg1	0.22846	0.14548	0
SD02943	FBgn0032051	CG13097	0.228419	0.113721	0
LD22754	FBgn0014366	noi	0.228187	0.109423	0
LD05118	FBgn0024689	fws	0.22818	0.13461	0
LP02909	FBgn0011230	poe	0.228166	0.171479	0
RE68041	FBgn0284221	Sema5c	0.228134	0.0967921	0
LD40589	FBgn0037633	CG9839	0.228105	0.24417	0
AT23490	FBgn0039254	Nmnat	-0.228062	0.226788	0
AT16985	FBgn0031728	Hsp60C	-0.227994	0.129431	0
SD04463	FBgn0260742	CG12213	0.227955	0.104661	0
RE06111	FBgn0039955	CG41099	-0.227908	0.229298	0
RE64430	FBgn0015625	CycB3	0.227898	0.174342	0
LD32255	FBgn0001137	grk	0.22769	0.113721	0
RE31307	FBgn0031059	CG14229	-0.227554	0.11598	0
LD10479	FBgn0000221	brn	0.227537	0.163604	0
RE13562	FBgn0030037	Miga	-0.227517	0.103162	0
GH01786	FBgn0035714	CG8549	-0.227388	0.101443	0
[truncated: 5,979 more rows]
