# Supplementary material for: Autocrine insulin pathway signaling regulates actin dynamics in cell wound repair
Source: PLoS Genet. 2020 Dec 11;16(12):e1009186. doi: 10.1371/journal.pgen.1009186 (PMC7758051; doi:10.1371/journal.pgen.1009186)
Supplement: S2 Table — (A) Flies used in this study. (B) Primers used for q-PCR in this study. (XLSX) [file pgen.1009186.s002.xlsx]

## Sheet: S2A Table - Flies
S2A Table. Flies used in this study.
Gene name	CG number	Transgene	Source* (stock number)
Reporter and GAL4
sGMCA		P{w[+mC]=sGMCA}	Kiehart et al., 2000
sChMCA		P{w[+mC]=sChMCA}	BDSC(35519, 35520, 35521)
tGPH (PIP3 reporter)		P{w[+mC]=tGPH}	BDSC(8164)
matalpha4-GAL-VP16		P{w[+mC]=matalpha4-GAL-VP16}V2H	BDSC (7062)
matalpha4-GAL-VP16		P{w[+mC]=matalpha4-GAL-VP16}V37	BDSC (7063)
His2Av-mRFP1 and MCP-EGFP		P{w[+mC]=His2Av-mRFP1}II.2; P{w[+mC]=nos-MCP.EGFP}2	BDSC(60340)
MS2-lacZ		P{hbP2-MS2-lacZ}	BDSC(60338)
UAS-GCaMP6s		P{y[+t7.7] w[+mC]=20XUAS-IVS-GCaMP6s}	BDSC(42746)
sqh-GCaMP6s		P{w[+mC]=sqh-GCaMP6s}	This study
RNAi and mutant
mCherry		P{VALIUM20-mCherry}attP2	BDSC(35785)
vermilion	CG2155	P{y[+t7.7] v[+t1.8]=TRiP.HMC03041}	BDSC(50641)
ImpL2	CG15009	P{y[+t7.7] v[+t1.8]=TRiP.HMC03863}	BDSC (55855)
Link	CG13333	P{y[+t7.7] v[+t1.8]=TRiP.HMJ21610}	NIG-FLY (HMJ21610)
Thor	CG8846	P{y[+t7.7] v[+t1.8]=TRiP.GL01034}	BDSC (36815)
Dtg	CG6234	P{y[+t7.7] v[+t1.8]=TRiP.HMC06344}	BDSC (67242)
Geko	CG13695	13695R-3	NIG-FLY (13695R-3)
CG43693	CG43693	P{y[+t7.7] v[+t1.8]=TRiP.HMJ22481}	BDSC (60341)
Egfr	CG10079	P{y[+t7.7] v[+t1.8]=TRiP.HMS05003}	BDSC (60012)
Ama	CG2198	P{y[+t7.7] v[+t1.8]=TRiP.HMS00297}	BDSC (33416)
l(3)neo38	CG6930	P{y[+t7.7] v[+t1.8]=TRiP.HMC03292}	BDSC (51515)
Dpn	CG8704	P{y[+t7.7] v[+t1.8]=TRiP.HMC03154}	BDSC (51440)
Gp150	CG5820	P{y[+t7.7] v[+t1.8]=TRiP.HMS00395}	BDSC (32400)
Nullo	CG14426	P{y[+t7.7] v[+t1.8]=TRiP.HMS02297}	BDSC (41905)
Danr	CG13651	P{y[+t7.7] v[+t1.8]=TRiP.HMC05981}	BDSC (65125)
Jbug	CG30092	P{y[+t7.7] v[+t1.8]=TRiP.HMS01990}	BDSC (39070)
P32	CG6459	P{y[+t7.7] v[+t1.8]=TRiP.HMS01059}	BDSC (34585)
CG1598	CG1598	P{y[+t7.7] v[+t1.8]=TRiP.HMC05685}	BDSC (64650)
CG3652	CG3652	P{y[+t7.7] v[+t1.8]=TRiP.HMJ23083}	NIG-FLY (HMJ23083)
CG4960	CG4960	4960R-1	NIG-FLY (4960R-1)
ReepB	CG8331	P{y[+t7.7] v[+t1.8]=TRiP.HMJ23959}	BDSC (62476)
CG14545	CG14545	P{y[+t7.7] v[+t1.8]=TRiP.GL00470}	BDSC (35625)
Pex11	CG8315	P{y[+t7.7] v[+t1.8]=TRiP.HMS02576}	BDSC (42883)
Rpl23	CG3661	3661R-2	NIG-FLY (3661R-2)
Cyp6a9	CG10246	P{y[+t7.7] v[+t1.8]=TRiP.HMC06193}	BDSC (65927)
Exu	CG8994	P{y[+t7.7] v[+t1.8]=TRiP.GL01244}	BDSC (41816)
Nacalpha	CG8759	8759R-3	NIG-FLY (8759R-3)
CG31075	CG31075	P{y[+t7.7] v[+t1.8]=TRiP.HMC03055}	BDSC (50654)
GstD2	CG4181	P{y[+t7.7] v[+t1.8]=TRiP.HMS05960}	BDSC (77361)
GstD1	CG10045	P{ y[+t7.7] v[+t1.8]=TRiP.HMS05925}	BDSC (77338)
Dhd	CG4193	P{y[+t7.7] v[+t1.8]=TRiP.HMC06450}	BDSC (67345)
Cyp6a19	CG10243	P{y[+t7.7] v[+t1.8]=TRiP.HMC05648}	BDSC (64613)
Akt1	CG4006	P{ y[+t7.7] v[+t1.8]=TRiP.HM04007}	BDSC (31701)
FoxO	CG3143	P{ y[+t7.7] v[+t1.8]=TRiP.HMS00793}	BDSC (32993)
Ilp4	CG6736	TI{w[+mW.hs]=TI}Ilp4[1]	BDSC (30883)
Reptor	CG13624	P{ y[+t7.7] v[+t1.8]=TRiP.GL01180}	BDSC (43960)
Tor	CG5092	P{ y[+t7.7] v[+t1.8]=TRiP.HMS01114}	BDSC (34639)
InR	CG18402	P{PZ}InR05545	BDSC (11661)
InR	CG18402	P{ y[+t7.7] v[+t1.8]=TRiP.HMS03166}	BDSC (51518)
InR	CG18402	P{ y[+t7.7] v[+t1.8]=TRiP.GL00139}	BDSC (35251)
Chico	CG5686	P{ y[+t7.7] v[+t1.8]=TRiP.GL00525}	BDSC (36788)
Pi3K21B	CG2699	P{y[+t7.7] v[+t1.8]=TRiP.GL01028}	BDSC (36810)
Girdin	CG12734	P{y[+t7.7] v[+t1.8]=TRiP.HMS05821}	BDSC(67960)
chichadee	CG9553	P{y[+t7.7] v[+t1.8]=TRiP.HMS00550}	BDSC(34523)
chichadee	CG9553	Chic[221]	BDSC(4892)
RpII140	CG3180	RpII140[wimp]	BDSC(5874)
* BDSC = Bloomington Drosophila Stock Center, NIG-FLY = National Institute of Genetics
Reference:
Kiehart DP, Galbraith CG, Edwards KA, Rickoll WL, Montague RA. Multiple forces contribute to cell sheet morphogenesis for dorsal closure in Drosophila. The Journal of cell biology. 2000;149(2):471-90. Epub 2000/04/18. doi: 10.1083/jcb.149.2.471. PubMed PMID: 10769037; PubMed Central PMCID: PMCPMC2175161.

## Sheet: S2B Table - Primers
S2B Table. Primers used for q-PCR
Name	Sequence 5' -> 3'
RpL32-F	ATGCTAAGCTGTCGCACAAATG
RpL32-R	GTTCGATCCGTAACCGATGT
GAPDH-F	TAAATTCGACTCGACTCACGGT
GAPDH-R	CTCCACCACATACTCGGCTC
Impl2-F	CCTCATTAAGTACGGGATAC
Impl2-R	CTTCTGATCTCCGAGATCAAG
Link-F	CAGAATGCCCTGTACTACAACC
Link-R	ATCAGCAGGATAGCCAGAGGT
Thor-F	CAGATGCCCGAGGTGTACTC
Thor-R	GGAGTGGTGGAGTAGAGGGTT
dtg-F	GCTCTGCGTGATCGTCTTCT
dtg-R	ACTGGATGGGAAGTATTGTGGT
CG43693-F	TACTGCGTCCACATTCTGGTC
CG43693-R	GGCGAATCCCATCATCGGG
EGFR-F	TGCATCGGCACTAAATCTCGG
EGFR-R	GGAAGCTGAGGTCCAAATTCTC
Dpn-F	TGTCCAGAAGTTCAAGACGGG
Dpn-R	ATGCCATCCATTTGGCTTACA
GP150-F	TCTGACGGAAAACGAGCTGAA
GP150-R	CGTCTCCACGGGTAAATCCTTT
Nullo-F	ATGGGCAGCACACATTCCG
Nullo-R	AGTGCAGAAGATGCCAGGATT
Jbug-F	GGGCACAAACGAAACCGAAA
Jbug-R	GGCAACCTGGAGATAACGATTT
Inx3-F	ACGGCCATTCTGTTCACTTGT
Inx3-R	CGTTGATGCAACTTATGGGATCG
P32-F	CATGTAACCGTGTTGAATCTCCA
P32-R	TCGGCCACTATCTCCTCGG
CG1598-F	CGACTTGCAGTTCTAGCCTAGC
CG1598-R	GCCGGATCTGTGGATATGATTAG
CG3652-F	TTCGGGCCGTAGGCATTAAG
CG3652-R	GGTCCCAATCTCGTAGCAGAC
ReepB-F	TGGGTCACGTTTGGAATCTTC
ReepB-R	GGAAAGCACACTTCAGCAGC
CG14545-F	CCGTCTCATCATCGAGCGAA
CG14545-R	TCGGTGTACATAGCCCAAGC
Rpl23-F	GGAGGCAAGTTCCGCATCTC
Rpl23-R	GGACGGCGATCACGTACAG
Pex11-F	GACAAAATCGCCCGACTTATTCA
Pex11-R	TCGGAATGTGCTCAGGATGTA
Cyp6a9-F	GAGTGCAGACCAGTCGATCAT
Cyp6a9-R	CAGTAGAAGCCTGCGAAGGG
Exu-F	CTGGCTTGAGCAACTGAAGAC
Exu-R	TCATGTAGGGAATGAACTTGCG
Nacalpha-F	CGTTAGCTGCACTCCTGATTT
Nacalpha-R	ATGTTCGACTGGTGTAACATGC
CG31075-F	ATCGACCTGGCTGTGAAAGC
CG31075-R	GATCCATCAGGGCACAAAGTT
GstD2-F	GACTTTTACTACATGCCAGGTGG
GstD2-R	GCAACAGATAGTCATCCTTGCC
GstD1-F2	GGTGACTCCCTTACCGTAGC
GstD1-R2	TTGGCGTACTTGCTGATCTCG
dhd-F	CGACGACAAGCTAATCGTGC
dhd-R	ACCGCCTTGCTGGAGTATTT
Cyp6a19-F	TTCAGGAAACAGACCGACGG
Cyp6a19-R	GCGAATTAGCACGGTTTTTACAA
FoxO-F	CATGGGGAAATCTATCCTATGCG
FoxO-R	ACTCAGTGTCAATCGTTTGTCG
Chico-F1	GCGCACTCACCTTATGACCA
Chico-R1	GCACACGAATGTCAGGGATTT
Tor-F	AACGATGTGTCCGTCATGGAG
Tor-R	GCCTCTGAGCACCTCAAAAG
InR-F	GAAGTGGAGACGACGGGTAAA
InR-R	TCGCGCTGTTGTCGATTGTT
Pi3k21B-F	ACAAGTGGCAGCAACTTTATGA
Pi3k21B-R	CATCCTTTAGCAACCAGAGAGC
Reptor-F	CCATCATCCCAGTCCTCTACA
Reptor-R	AGTGCATCTAGTCCAAAGTCTGA
Akt1-F	CCCAGCGTTACATCGGGTC
Akt1-R	GCTCGCCCCTCTTCATCAG
Girdin-F	CAGCGTCTGGCTGCAAATC
Girdin-R	GGTTTGACCAAGCTCCTCCTC
Chic-F	TGCACTGCATGAAGACAACA
Chic-R	GTTTCTCTACCACGGAAGCG
