# Supplementary material for: Autocrine insulin pathway signaling regulates actin dynamics in cell wound repair
Source: PLoS Genet. 2020 Dec 11;16(12):e1009186. doi: 10.1371/journal.pgen.1009186 (PMC7758051; doi:10.1371/journal.pgen.1009186)
Supplement: S3 Table — Numerical data for graphs in Figs 2–9, S1 Fig, S2 Fig, and S3 Fig. (XLSX) [file pgen.1009186.s003.xlsx]

## Sheet: Fig. 2B-F
Source data for Fig. 2B-F are available at S1 Table and the public database (https://flybase.org).

## Sheet: Fig. 3I-K
Wound area (µm2)	Buffer											Wound area (µm2)	⍺-Amanitin												Wound area (µm2)	Puromycin											Wound area (µm2)	Cycloheximide
Time (s)	1	2	3	4	5	6	7	8	9	10		Time (s)	1	2	3	4	5	6	7	8	9	10	11		Time (s)	1	2	3	4	5	6	7	8	9	10		Time (s)	1	2	3	4	5	6	7	8	9	10	11
0	339.569	292.126	321.929	301.658	311.402	313.465	311.473	307.135	300.804	328.971		0	308.415	312.967	301.017	320.578	326.624	304.361	305.57	322.498	310.193	302.369	316.026		0	362.544	357.636	348.389	326.624	313.038	312.967	341.632	344.691	384.238	323.779		0	385.305	318.088	313.394	335.586	333.594	326.908	398.749	361.477	366.456	362.473	388.933
30	632.549	532.115	566.47	531.404	631.34	542.144	547.479	564.408	534.107	602.462		30	549.044	626.148	558.86	544.563	594.566	569.671	575.148	636.888	580.696	522.868	572.659		30	451.028	487.162	367.665	431.895	495.413	452.522	518.53	433.531	492.994	412.903		30	536.098	409.702	349.314	334.733	348.603	422.15	468.526	411.125	509.425	408.849	420.372
60	443.987	274.7	385.519	303.507	456.932	306.708	264.315	360.908	310.549	311.545		60	351.092	400.029	332.741	336.511	364.464	384.523	389.075	442.92	314.176	267.943	321.289		60	326.837	404.652	325.913	323.067	374.209	479.338	431.752	430.828	345.117	260.047		60	486.948	315.101	274.771	251.583	245.537	369.657	433.886	284.942	356.071	356.711	331.247
90	182.303	133.082	169.002	144.676	250.303	119.994	119.639	172.559	119.568	154.207		90	155.559	220.144	188.42	180.027	178.534	181.379	196.529	221.638	178.107	124.404	155.417		90	234.085	238.566	197.098	222.847	232.876	396.401	334.733	340.138	270.005	152.002		90	418.167	217.299	219.504	156.626	133.865	272.779	349.029	204.922	254.072	272.566	241.269
120	98.371	80.945	84.288	70.418	166.513	74.045	58.112	116.438	49.648	80.66		120	66.079	138.559	109.823	80.162	97.589	118.999	111.246	121.132	97.802	54.414	68.568		120	206.701	145.814	158.902	149.228	197.169	368.092	241.411	241.411	200.726	98.798		120	372.004	160.538	135.429	85.212	69.28	193.257	248.738	140.053	170.425	224.91	190.768
150	59.677	48.794	65.367	37.272	104.702	44.1	34.142	70.631	10.669	38.267		150	33.075	82.154	62.949	50.502	50.359	73.903	63.874	47.158	66.434	25.82	20.272		150	166.726	98.656	121.488	100.434	165.09	354.151	109.396	204.851	161.96	68.782		150	342.13	100.505	64.372	35.707	22.263	152.714	157.693	82.438	114.304	211.111	149.584
180	47.514	31.581	32.364	23.117	66.292	13.87	17.284	43.175	2.134	24.539		180	14.155	60.175	32.364	36.489	26.033	45.665	36.489	29.305	34.071	14.012	3.272		180	117.292	96.237	104.559	60.388	118.074	304.289	54.983	164.877	32.079	30.585		180	332.314	79.735	21.481	9.247	20.556	138.346	92.61	31.51	86.848	195.676	109.965
210	20.414	19.703	27.954	23.828	43.887	1.636	5.833	27.385	0	13.941		210	5.69	32.719	18.351	26.247	15.933	34.64	21.908	16.075	19.063	8.749	0.142		210	87.275	73.832	89.622	30.159	94.744	269.009	31.012	155.843	0	12.661		210	306.494	63.803	8.393	4.41	8.535	100.719	50.715	11.381	45.522	167.58	105.128
240	19.347	21.765	11.807	15.15	37.627	0	1.992	30.514	0	8.464		240	2.134	29.021	6.615	16.573	6.9	19.489	20.343	15.648	8.18	1.992	0		240	54.627	48.51	67.857	21.694	71.2	238.282	11.381	86.706	0	2.134		240	286.152	58.183	0	6.971	5.69	66.861	12.163	1.707	31.297	154.279	101.643
270	12.732	9.318	4.339	11.381	33.004	0	0.498	13.301	0	3.272		270	0.854	20.343	4.054	11.452	2.063	16.929	12.874	13.657	3.556	2.845	0		270	50.288	36.062	33.217	6.971	47.585	175.902	0	51.142	0	0		270	263.817	38.979	0	2.561	2.49	42.606	7.042	2.845	16.715	147.664	58.397
300	6.615	11.167	1.849	5.833	14.581	0	0	12.163	0	1.138		300	2.347	20.912	2.134	4.837	3.77	9.674	4.481	10.029	2.418	0	0		300	24.113	36.205	31.581	1.138	18.991	108.4	0	35.849	0	0		300	223.771	33.502	0	3.983	3.343	12.519	1.92	0.142	11.879	121.773	31.297
330	1.636	8.607	0.64	3.059	13.941	0	0	6.686	0	0.213		330	2.347	18.991	0	1.778	1.992	8.322	0	8.962	0	0	0		330	11.594	20.983	21.694	0	5.121	50.857	0	49.008	0	0		330	137.492	28.736	0	3.13	2.632	0	1.565	0	0	99.154	16.715
360	0	9.389	0	0	14.012	0	0	1.494	0	0		360	0.925	19.916	0	0	1.565	7.326	0	3.699	0	0	0		360	2.632	15.435	18.778	0	0	13.301	0	38.196	0	0		360	84.786	16.217	0	1.494	1.707	0	0.498	0	0	62.807	0
390	0	8.749	0	0	5.548	0	0	0	0	0		390	1.067	21.339	0	0	0	1.423	0		0	0	0		390	0	9.816	20.77	0	0	0	0	35.92	0	0		390	41.966	9.318	0	2.703	0	0	0.142	0	0	37.698	0
420	0	4.552	0	0	8.678	0	0	0	0	0		420	0.711	17.711	0	0	0	2.063	0	0	0	0	0		420	0	12.021	13.017	0	0	0	0	25.18	0	0		420	21.623	9.745	0	0	0	0	0	0	0	19.134	0
450	0	6.188	0	0	0.711	0	0	0	0	0		450	0.996	7.469	0	0	0	0	0	0	0	0	0		450	0	3.13	9.958	0	0	0	0	24.682	0	0		450	12.519	2.134	0	0	0	0	0	0	0	6.402	0
480	0	3.414	0	0	0	0	0	0	0	0		480	0	0	0	0	0	0	0	0	0	0	0		480	0	0	4.339	0	0	0	0	0	0	0		480	6.259	0	0	0	0	0	0	0	0	0	0
510	0	2.916	0	0	0	0	0	0	0	0		510	0	0	0	0	0	0	0	0	0	0	0		510	0	0	0	0	0	0	0	0	0	0		510	0	0	0	0	0	0	0	0	0	0	0
540	0	0	0	0	0	0	0	0	0	0		540	0	0	0	0	0	0	0	0	0	0	0		540	0	0	0	0	0	0	0	0	0	0		540	0	0	0	0	0	0	0	0	0	0	0
570	0	0	0	0	0	0	0	0	0	0		570	0	0	0	0	0	0	0	0	0	0	0		570	0	0	0	0	0	0	0	0	0	0		570	0	0	0	0	0	0	0	0	0	0	0
600	0	0	0	0	0	0	0	0	0	0		600	0	0	0	0	0	0	0	0	0	0	0		600	0	0	0	0	0	0	0	0	0	0		600	0	0	0	0	0	0	0	0	0	0	0
wound expansion (fold change)	1.8628	1.82153	1.75961	1.76161	2.02741	1.72952	1.75771	1.83765	1.7756	1.83135		wound expansion (fold change)	1.78021	2.00068	1.85657	1.69869	1.82034	1.8717	1.88221	1.97486	1.87205	1.72924	1.81206		wound expansion (fold change)	1.24406	1.36217	1.05533	1.3223	1.5826	1.53159	1.5178	1.25774	1.28304	1.27526		wound expansion (fold change)	1.39136	1.28801	1.11462	1	1.04499	1.29134	1.17499	1.13735	1.39014	1.12794	1.08083
Closure rate (µm2/s)	7.5041	6.65055	6.62447	6.44547	6.35062	7.03583	7.13067	6.53082	6.90898	7.47092		Closure rate (µm2/s)	6.55808	6.76673	6.174	6.0756	6.93387	6.47153	6.31032	6.92083	6.70982	6.64107	6.95403		Closure rate (µm2/s)	2.71474	4.14327	2.31959	3.14074	4.37562	1.3392	3.0791	1.90567	3.24742	4.34835		Closure rate (µm2/s)	1.1345	2.76849	2.3765	2.96845	3.57897	2.54326	2.59028	3.43672	4.25588	1.42115	2.55116

## Sheet: Fig. 4I-P
Wound area (µm2)	Control												Wound area (µm2)	Impl2												Wound area (µm2)	Egfr															Wound area (µm2)	Gp150
Time (s)	1	2	3	4	5	6	7	8	9	10			Time (s)	1	2	3	4	5	6	7	8	9	10	11		Time (s)	1	2	3	4	5	6	7	8	9	10						Time (s)	1	2	3	4	5	6	7
0	434.313	403.656	415.037	341.548	341.548	390.308	399.602	401.665	458.141	368.874			0	338.289	380.966	460.204	346.327	376.343	359.841	325.699	349.385	318.586	334.733	340.067		0	528.132	416.531	494.275	445.338	508.643	513.977	492.07	445.053	465.539	489.58						0	456.576	439.008	573.085	475.995	512.839	658.867	493.35
30	722.527	627.997	837.187	645.147	645.147	761.871	696.067	818.124	847.074	603.813			30	591.152	669.394	855.538	684.118	804.183	790.598	607.583	623.871	646.348	722.243	639.022		30	766.841	596.131	583.541	738.674	994.951	983.144	904.333	772.246	1168.86	930.579						30	1005.83	794.723	1125.97	866.99	793.656	890.818	858.526
60	470.873	402.59	690.306	393.47	393.47	467.588	477.559	554.45	570.596	362.331			60	394.267	486.593	753.895	460.702	753.113	544.99	538.303	337.862	480.689	382.389	607.939		60	982.29	1082.15	945.018	1104.2	1148.66	738.104	450.175	522.868	1502.88	673.591						60	982.29	807.384	1046.02	618.323	950.069	724.59	685.896
90	221.069	189.345	401.238	228.849	228.849	306.013	272.495	310.904	329.256	168.718			90	233.658	251.085	596.416	307.775	654.172	292.624	302.582	224.127	301.017	213.173	413.117		90	612.277	707.021	816.631	1091.62	744.648	423.715	301.16	252.65	1221.85	307.846						90	609.859	623.374	698.272	212.249	897.718	460.773	217.014
120	145.459	128.743	210.613	136.102	136.102	188.369	132.086	177.609	149.726	75.823			120	143.325	122.199	375.347	176.755	572.232	171.278	228.679	125.258	150.224	139.911	350.381		120	391.778	418.096	345.473	507.362	518.032	159.827	179.814	63.874	668.967	150.224						120	388.364	402.661	424.924	92.041	601.253	259.336	104.773
150	94.459	63.803	118.501	92.977	92.977	118.507	51.924	104.915	76.606	2.347			150	50.786	80.447	180.525	50.999	480.333	62.593	65.794	64.372	55.196	72.48	273.064		150	213.173	251.441	118.856	329.256	307.419	182.588	92.468	3.272	473.434	57.259						150	232.947	191.052	226.901	42.108	415.25	97.02	28.025
180	65.794	28.878	59.321	67.5622	67.562	83.145	22.69	70.56	42.891	0			180	10.527	40.828	72.623	17	480.618	21.623	56.832	22.761	10.812	57.899	226.759		180	102.354	166.584	35.991	197.667	153.283	143.111	35.991	0.142	274.7	15.435						180	138.417	90.832	112.313	7.184	288.285	49.506	12.661
210	49.221	12.661	34.355	36.1673	36.167	71.76	9.176	52.209	23.544	0			210	0	23.473	49.506	6.402	361.548	5.833	19.774	1.849	0	23.686	251.725		210	64.158	101.714	15.648	120.279	107.405	134.22	27.883	0	155.203	9.958						210	91.472	34.498	49.292	0.213	198.805	2.916	0.356
240	37.698	4.481	4.41	20.4124	20.412	70.667	2.561	30.941	10.598	0			240	0	14.368	23.188	0	337.507	0	10.527	0	0	15.577	208.265		240	71.982	59.962	16.36	81.443	132.086	116.367	12.874	0	181.521	3.343						240	30.657	13.941	21.268	0	144.178	0.142	0
270	27.527	3.912	3.201	19.2624	19.262	63.25	1.849	26.531	2.561	0			270	0	7.042	14.439	0	295.398	0	12.945	0	0	9.104	177.538		270	56.405	2.987	16.573	50.359	168.575	81.087	35.636	0	173.341	0.925						270	19.418	11.096	10.527	0	124.973	0	0
300	23.899	3.841	0	13.9149	13.915	51.865	0	24.255	1.636	0			300	0	5.335	5.05	0	265.738	0	21.908	0	0	0	197.169		300	50.217	2.347	19.134	35.778	153.283	47.585	16.929	0	137.563	0						300	12.448	8.82	0.213	0	112.028	0	0
330	24.255	3.841	0	5.63497	5.635	40.652	0	18.494	0	0			330	0	2.632	0	0	219.219	0	0	0	0	0	128.459		330	25.749	2.063	11.665	9.887	147.308	13.728	12.305	0	99.794	0						330	12.376	9.531	0	0	94.53	0	0
360	19.063	3.485	0	7.81996	7.82	27.255	0	15.719	0	0			360	0	2.063	0	0	196.6	0	0	0	0	0	119.639		360	22.975	1.849	6.259	5.69	114.162	10.812	1.28	0	71.627	0						360	10.385	9.674	0	0	89.978	0	0
390	17.853	2.276	0	2.81749	2.817	11.097	0	15.719	0	0			390	0	0	0	0	221.922	0	0	0	0	0	148.731		390	25.606	0.498	6.117	1.351	100.647	13.159	0.285	0	55.054	0						390	7.824	10.456	0	0	73.547	0	0
420	13.088	3.13	0	1.14999	1.15	0.977	0	12.021	0	0			420	0	0	0	0	198.378	0	0	0	0	0	135.429		420	6.686	0	8.322	0.498	89.836	18.565	0	0	12.874	0						420	7.824	16.217	0	0	61.953	0	0
450	6.828	1.92	0	0	0	0	0	8.962	0	0			450	0	0	0	0	107.262	0	0	0	0	0	69.351		450	12.732	0	4.766	0	79.024	13.799	0	0	10.385	0						450	4.41	18.565	0	0	29.874	0	0
480	7.611	2.347	0	0	0	0	0	8.18	0	0			480	0	0	0	0	59.819	0	0	0	0	0	20.627		480	8.607	0	5.05	0	79.735	2.561	0	0	6.473	0						480	3.841	22.121	0	0	20.058	0	0
510	5.406	1.351	0	0	0	0	0	7.255	0	0			510	0	0	0	0	66.79	0	0	0	0	0	0		510	5.833	0	6.473	0	71.129	0.142	0	0	0.213	0						510	4.552	19.987	0	0	0.569	0	0
540	2.987	0	0	0	0	0	0	5.05	0	0			540	0	0	0	0	50.075	0	0	0	0	0	0		540	0.996	0	3.77	0	64.087	0	0	0	0	0						540	5.477	23.473	0	0	0	0	0
570	2.347	0	0	0	0	0	0	2.276	0	0			570	0	0	0	0	38.979	0	0	0	0	0	0		570	0	0	4.552	0	42.677	0	0	0	0	0						570	2.134	27.954	0	0	0	0	0
600	1.565	0	0	0	0	0	0	0	0	0			600	0	0	0	0	20.627	0	0	0	0	0	0		600	0	0	2.632	0	34.213	0	0	0	0	0						600	0.498	39.548	0	0	0	0	0
Wound area (µm2)	Inx3												Wound area (µm2)	Thor												Wound area (µm2)	jbug															Wound area (µm2)	nullo
Time (s)	1	2	3	4	5	6	7	8	9	10	11		Time (s)	1	2	3	4	5	6	7	8	9	10			Time (s)	1	2	3	4	5	6	7	8	9	10	11	12	13	14		Time (s)	1	2	3	4	5	6	7
0	396.686	363.682	326.908	351.732	364.322	436.376	369.088	431.823	359.343	355.502	339.285		0	351.021	426.418	388.079	384.381	361.477	429.405	466.534	338.147	433.104	399.673			0	384.381	497.76	431.468	393.414	341.703	436.589	389.857	406.43	521.446	515.115	421.723	390.64	478.342	511.915		0	449.463	389.715	374.992	337.862	434.171	425.137	404.652
30	543.425	552.956	512.626	566.542	523.224	729.854	481.116	667.758	628.353	465.823	519.597		30	608.721	744.008	609.646	696.636	713.067	734.904	710.791	754.535	523.793	914.006			30	546.056	896.153	806.246	778.79	686.678	642.721	619.035	764.849	788.321	794.865	631.269	916.425	701.544	884.772		30	773.882	809.02	617.328	510.492	710.649	804.895	738.674
60	573.654	394.908	501.103	442.848	453.518	569.742	306.637	646.562	606.587	297.817	368.092		60	489.153	939.826	613.06	845.296	767.196	907.391	866.99	1032.37	733.552	1259.05			60	687.39	819.049	1160.25	978.164	777.368	438.865	840.103	895.868	686.18	678.925	468.526	876.379	797.995	1190.98		60	743.937	637.03	663.704	648.126	503.735	669.465	727.577
90	455.509	182.161	282.453	272.068	253.077	342.343	144.392	456.719	407.142	152.287	168.149		90	257.913	701.189	385.661	577.567	649.834	623.8	583.044	834.271	633.474	894.304			90	486.948	576.998	869.622	678.641	551.889	258.909	595.064	560.851	476.066	454.94	310.833	542.927	612.562	850.417		90	451.099	329.825	497.76	604.098	250.943	407.711	579.487
120	192.617	82.652	129.383	172.63	112.597	173.27	57.828	315.741	250.729	73.974	57.045		120	173.626	579.274	184.579	359.841	490.078	433.033	443.56	481.045	499.04	711.573			120	317.448	372.075	595.207	452.735	299.168	147.379	406.288	496.622	303.365	272.21	144.321	284.16	473.078	526.638		120	216.943	163.596	323.708	508.074	103.208	319.155	364.18
150	102.354	40.401	47.87	98.087	24.113	100.363	38.979	209.403	202.291	46.518	15.079		150	116.723	347.393	103.706	141.618	297.034	235.01	318.444	308.699	326.126	489.794			150	218.081	209.83	382.958	263.675	139.128	91.756	270.005	346.967	179.885	155.061	46.02	160.538	324.917	270.788		150	121.915	94.388	169.358	363.824	56.476	208.763	201.579
180	29.945	13.301	8.109	52.209	0	72.623	19.845	121.844	149.584	12.021	8.749		180	84.074	239.562	55.552	54.414	171.349	145.103	226.83	165.801	238.566	315.385			180	138.986	100.292	237.144	220.002	101.785	51.995	156.27	204.282	115.798	94.175	35.138	57.045	214.952	204.211		180	63.731	60.602	82.225	232.022	23.97	163.454	131.873
210	4.268	5.761	4.268	34.995	0	29.661	5.904	73.12	121.061	11.025	1.351		210	63.091	153.496	28.309	28.025	102.283	98.727	162.814	61.882	139.484	226.901			210	100.861	97.802	166.228	194.538	95.099	45.736	107.547	181.45	66.079	67.217	4.054	1.707	146.028	177.609		210	33.146	46.305	71.485	141.902	10.74	169.785	149.015
240	0	3.556	0	15.933	0	10.527	2.134	30.23	105.2	4.41	0		240	52.849	84.643	20.983	12.803	67.003	78.1	111.103	39.903	87.915	141.262			240	78.242	88.555	110.534	170.496	67.217	33.288	85.497	165.375	33.502	56.476	0.498	0.142	103.493	179.316		240	26.887	39.69	44.313	86.564	6.117	175.262	129.526
270	0	2.134	0	4.837	0	2.49	0	4.197	107.191	1.494	0		270	41.397	43.958	17.569	9.247	52.991	49.577	92.396	23.33	72.836	90.903			270	84.074	75.397	91.899	156.412	54.2	24.042	84.715	168.504	4.552	44.74	0	0	84.857	156.91		270	21.908	32.364	31.368	57.188	6.046	158.76	91.614
300	0	0	0	0	0	0	0	0	91.401	0	0		300	35.778	29.803	17.569	8.464	32.862	34.924	78.455	18.494	72.48	72.551			300	72.836	59.393	75.112	140.266	53.631	11.309	88.271	156.768	0.498	38.908	0	0	86.137	146.881		300	18.565	27.954	27.74	53.062	1.067	122.768	60.744
330	0	0	0	0	0	0	0	0	54.698	0	0		330	31.368	20.983	19.489	1.423	24.611	29.661	53.987	25.037	55.409	65.865			330	69.777	47.016	64.941	105.128	51.071	9.247	67.999	130.664	0	30.372	0	0	67.075	151.149		330	11.096	26.033	15.506	44.74	0.142	99.154	35.636
360	0	0	0	0	0	0	0	0	42.108	0	0		360	31.937	18.565	12.234	0.071	18.92	25.82	55.765	23.757	53.702	62.309			360	67.075	39.832	57.259	89.409	40.259	8.464	45.807	121.63	0	13.301	0	0	54.485	131.66		360	7.113	23.259	11.025	28.309	0	91.97	25.749
390	0	0	0	0	0	0	0	0	38.623	0	0		390	27.74	12.519	15.435	0	20.058	19.632	57.259	19.205	33.573	96.237			390	62.807	41.397	52.351	73.547	34.355	5.335	45.736	104.133	0	8.535	0	0	39.263	136.212		390	7.469	22.69	11.665	31.154	0	60.246	4.908
420	0	0	0	0	0	0	0	0	21.908	0	0		420	22.69	11.523	12.448	0	14.439	14.581	54.129	10.314	24.824	120.99			420	38.694	31.723	17.711	68.924	25.037	4.339	39.903	117.292	0	3.13	0	0	26.887	125.685		420	4.766	19.347	6.544	19.276	0	12.234	4.766
450	0	0	0	0	0	0	0	0	22.904	0	0		450	20.556	13.088	11.096	0	14.155	9.104	38.908	8.749	26.46	104.915			450	54.485	25.749	0.356	65.083	9.247	4.766	39.334	98.656	0	3.485	0	0	18.138	115.94		450	2.703	18.28	6.615	12.021	0	7.611	3.13
480	0	0	0	0	0	0	0	0	14.439	0	0		480	17.853	17	8.749	0	9.958	3.699	29.021	6.473	17.782	95.597			480	51.568	25.037	0	62.167	0.142	5.619	31.937	79.522	0	0.64	0	0	16.146	91.329		480	1.636	17.427	5.406	10.74	0	13.799	0.142
510	0	0	0	0	0	0	0	0	8.251	0	0		510	19.276	19.205	5.548	0	11.452	1.636	36.489	2.276	20.912	72.623			510	52.493	20.556	0	58.112	0	4.197	28.878	63.234	0	0	0	0	14.012	84.786		510	1.138	14.439	4.695	2.916	0	9.816	0
540	0	0	0	0	0	0	0	0	3.699	0	0		540	22.192	24.895	4.766	0	10.243	0.142	9.958	4.054	18.92	69.351			540	39.548	19.134	0	44.313	0	3.912	13.301	41.682	0	0	0	0	14.084	94.601		540	0.996	0.142	2.774	0.285	0	10.171	0
570	0	0	0	0	0	0	0	0	3.628	0	0		570	21.623	28.167	0.356	0	5.619	0	6.046	3.272	14.581	42.82			570	18.28	16.858	0	39.761	0	2.49	21.054	38.836	0	0	0	0	12.803	86.35		570	0	0	0.64	0	0	14.724	0
600	0	0	0	0	0	0	0	0	0	0	0		600	20.77	29.021	0	0	10.314	0	2.134	3.414	14.51	47.016			600	0.925	14.084	0	26.816	0	0.996	10.385	25.393	0	0	0	0	8.962	101.145		600	0	0	0	0	0	6.544	0
[truncated: 6 more columns]

## Sheet: Fig5
Wound area (µm2)	Control														Wound area (µm2)	Impl2															link												Thor
Time (s)	1	2	3	4	5	6	7	8	9	10					Time (s)	1	2	3	4	5	6	7	8	9	10	11					1	2	3	4	5	6	7	8	9	10			1	2	3	4	5	6	7
wound expansion (fold change)	1.66361	1.55577	2.01714	1.88889	1.88889	1.95197	1.7419	2.03683	1.84894	1.63691					wound expansion (fold change)	1.74748	1.7571	1.85904	1.97535	2.13684	2.19708	1.86547	1.78563	2.0288	2.15767	1.87911				wound expansion (fold change)	2.02542	2.09158	2.15996	1.93363	2.14984	1.9935	1.79541	2.01432	2.20999	2.28576		wound expansion (fold change)	1.73414	2.204	1.57973	2.19911	2.06187	2.12239	2.11314
Closure rate (µm2/s)	8.35763	7.31087	7.26582	6.9383	6.9383	7.59763	6.26646	7.11683	8.6303	7.25158					Closure rate (µm2/s)	5.95823	6.97182	5.62511	6.27238	2.45908	8.29957	5.08335	6.95403	5.75552	6.37552	3.04965				Closure rate (µm2/s)	7.30375	6.35063	6.96827	7.67243	5.6251	6.21903	6.5806	5.35245	6.59245	6.77147		Closure rate (µm2/s)	5.8468	6.58259	7.14135	8.09092	10.4097	5.22402	7.4709
Actin ring intensity	2.02889	2.51513	2.70519	2.62231	2.2444	2.21999	2.02728	3.29404	2.83651	2.91837					Actin ring intensity	1.98921	1.33834	1.688	1.83635	1.64291	1.84074	1.21277	2.04246	1.46627	1.98787	1.79803				Actin ring intensity	2.44527	1.09041	1.55425	1.74855	1.23019	1.76343	2.21763	1.66972	1.36535	1.59937		Actin ring intensity	2.09921	1.55995	1.97629	1.9227	1.67623	1.42957	1.48284
Actin ring width (µm)	5.9005	5.801	4.4815	6.1555	6.2125	5.243	6.695	6.4	6.2805	5.741					Actin ring width (µm)	2.945	3.764	3.283	2.5745	4.887	2.908	2.7155	4.5005	3.9475	3.919	3.961				Actin ring width (µm)	3.733	3.6715	3.109	2.6355	2.7515	3.034	3.83	3.7455	3.841	4.8035		Actin ring width (µm)	5.1115	4.618	3.0945	4.425	3.77	4.637	4.098
Wound area (µm2)	geko														Wound area (µm2)	CG43693															Egfr												Ama
Time (s)	1	2	3	4	5	6	7	8	9	10					Time (s)	1	2	3	4	5	6	7	8	9	10						1	2	3	4	5	6	7	8	9	10			1	2	3	4	5	6	7
wound expansion (fold change)	2.05213	1.75666	2.15327	1.95873	1.6509	2.16878	1.70488	1.85721	1.79653	1.54701					wound expansion (fold change)	1.66481	1.62361	1.84538	1.48916	1.61813	1.57833	1.41851	2.05307	1.14762	1.78677					wound expansion (fold change)	1.85993	2.59802	1.91193	2.47948	2.25828	1.91282	1.83781	1.73518	3.22826	1.90077		wound expansion (fold change)	2.01745	1.9723	2.18584	1.48979	1.74707	2.20554	1.86639
Closure rate (µm2/s)	6.37552	5.47771	8.16797	7.47208	6.39803	7.70682	5.5931	6.27516	8.68365	5.84996					Closure rate (µm2/s)	7.11645	10.1833	16.1463	8.30903	8.91957	13.671	11.952	11.4838	8.53783	14.8873					Closure rate (µm2/s)	9.84187	11.0677	9.99242	9.94738	10.5105	9.32382	15.1386	8.65993	13.8986	10.3789		Closure rate (µm2/s)	9.16852	7.88465	9.41153	6.70904	9.18867	9.6759	8.00318
Actin ring intensity	1.42717	1.99874	1.52577	1.79754	2.39847	1.69152	1.17622	1.01959	2.14703	1.85567					Actin ring intensity	2.08457	1.61261	1.77315	1.72093	1.84941	1.97394	1.64611	2.29485	1.79555	1.93943					Actin ring intensity	1.86425	1.07099	1.11678	1.11517	2.03436	1.77321	2.03345	2.16133	1.53944	1.481		Actin ring intensity	1.48919	1.83807	1.69003	2.21582	2.51733	1.79353	1.94941
Actin ring width (µm)	3.8705	5.1225	4.141	3.0965	4.9485	3.4175	3.98	3.976	2.739	3.7725					Actin ring width (µm)	3.855	3.5665	3.375	2.8715	4.6625	4.3555	3.747	4.22	3.1705	4.215					Actin ring width (µm)	4.586	4.321	4.641	5.043	4.454	3.974	3.533	4.525	3.3675	3.919		Actin ring width (µm)	3.8365	2.7115	4.877	3.452	4.6695	4.012	4.6875
Wound area (µm2)	dpn														Wound area (µm2)	Gp150															nullo												danr
Time (s)	1	2	3	4	5	6	7	8	9	10	11	12	13		Time (s)	1	2	3	4	5	6	7	8	9	10	11	12	13			1	2	3	4	5	6	7	8	9	10			1	2	3	4	5	6	7
wound expansion (fold change)	2.66792	2.61987	2.22449	3.15839	1.95728	1.81484	1.66556	2.40445	2.20131	2.28183	1.35416	1.75354	1.72049		wound expansion (fold change)	2.20299	1.83911	1.96475	1.82143	1.85257	1.35205	1.7402	2.37571	1.15684	1.75126	2.08558	2.13851	1.75392		wound expansion (fold change)	1.72179	2.07593	1.76992	1.91832	1.6368	1.89326	1.82545	1.32869	1.29629	1.56461		wound expansion (fold change)	1.65213	1.90704	1.59646	1.6731	1.39379	1.84748	1.7645
Closure rate (µm2/s)	7.08918	9.06063	8.84963	7.12238	10.8637	8.94802	5.5607	7.1279	8.51532	10.5887	6.06492	7.57878	8.64215		Closure rate (µm2/s)	6.86078	6.74538	7.7894	10.9123	5.94243	7.01647	10.6919	9.17326	7.17335	8.27544	7.09392	7.36817	8.34935		Closure rate (µm2/s)	6.18821	7.98658	5.6666	3.46753	7.66177	5.39711	4.47579	5.44531	6.62567	8.74648		Closure rate (µm2/s)	7.14133	8.4916	3.99744	9.01915	7.17335	11.5193	7.2824
Actin ring intensity	1.59724	1.00882	1.65079	1.10705	1.89998	2.35289	1.73087	2.16994	1.84352	1.82759	2.57428	1.57171	1.4372		Actin ring intensity	2.74895	2.38434	1.7967	2.8398	1.70754	1.03791	1.20186	1.70274	2.41343	1.96777	1.60354	1.28735	1.73993		Actin ring intensity	1.64515	2.36292	2.08701	1.46472	2.29271	2.65745	1.69561	1.83401	1.40524	1.80261		Actin ring intensity	3.25842	2.28488	1.79172	2.52413	2.5325	2.511	2.0154
Actin ring width (µm)	4.85	4.165	3.043	3.2665	3.3155	4.282	4.297	4.4835	2.9665	2.689	3.7465	4.8675	3.744		Actin ring width (µm)	3.6335	2.9095	4.7875	3.753	4.2525	4.513	3.154	3.7525	3.6975	4.0025	3.9595	3.881	3.529		Actin ring width (µm)	3.9255	2.585	4.3265	3.2235	3.5535	4.0105	5.647	3.472	4.678	2.897		Actin ring width (µm)	5.0545	4.6515	5.17	4.262	2.8685	3.227	3.611
	Inx3
	1	2	3	4	5	6	7	8	9	10	11
wound expansion (fold change)	1.44612	1.52044	1.5681	1.61072	1.43616	1.67253	1.30353	1.54637	1.74862	1.31032	1.53145
Closure rate (µm2/s)	6.35062	7.09157	6.19533	5.69267	5.68202	6.60787	5.40817	5.51368	5.93097	4.851	6.66477
Actin ring intensity	1.52899	1.67086	1.65018	1.96037	1.85856	2.37895	1.67337	1.76394	1.61794	2.17223	2.03116
Actin ring width (µm)	5.7725	5.7165	5.557	4.2535	4.0845	4.4195	3.195	3.516	4.7685	3.84	5.177
	P32															CG1598																CG3652													CG4960
	1	2	3	4	5	6	7	8	9	10	11					1	2	3	4	5	6	7	8	9	10							1	2	3	4	5	6	7	8	9	10				1	2	3	4	5
wound expansion (fold change)	1.72174	2.37532	3.04907	2.58842	2.23662	2.0281	1.70725	2.40193	1.8705	2.85269	2.49103				wound expansion (fold change)	1.99096	2.25782	2.80519	2.63155	1.48493	1.07946	1.38764	1	1.14061	1.94304						wound expansion (fold change)	1.77786	2.43496	2.44438	1.90867	2.46982	2.21949	2.34524	2.96468	2.18901	2.34459			wound expansion (fold change)	1.50991	1.59531	1.58483	2.43736	1.63293
Closure rate (µm2/s)	7.1283	11.0321	10.0801	7.48038	8.03637	8.77336	8.79508	9.04522	7.86922	10.3409	12.3515				Closure rate (µm2/s)	10.1145	9.4234	7.35789	9.6925	5.74603	4.95887	10.6504	4.01403	5.67608	5.40422						Closure rate (µm2/s)	5.57097	1.31804	4.06621	2.48477	2.63244	6.02541	3.88956	5.77685	4.52538	2.1558			Closure rate (µm2/s)	6.74302	9.063	6.5652	7.2824	6.5071
Actin ring intensity	1.86271	1.91298	1.66933	1.57035	2.08722	1.7355	1.91933	2.03088	2.16765	1.74025	1.37943				Actin ring intensity	2.07589	2.05658	2.53702	2.18417	2.43615	2.91199	1.91314	2.64259	1.75713	1.71968						Actin ring intensity	1.72627	1.64069	1.0307	1.62677	1.36017	1.48755	1.09171	1.17234	1.2971	1.05649			Actin ring intensity	2.89313	2.99215	2.82522	2.45744	2.34949
Actin ring width (µm)	3.7865	3.9125	4.3365	4.939	3.6805	2.742	2.164	2.6205	3.4595	3.8705	4.141				Actin ring width (µm)	3.5535	2.667	4.06	2.693	3.933	5.126	5.373	5.5195	3.6325	3.841						Actin ring width (µm)	3.713	4.0735	3.7795	4.4925	4.471	2.81	1.6225	3.974	2.902	4.1325			Actin ring width (µm)	4.518	5.661	4.966	6.9655	5.3365
	CG14545															Pex11																RpL23													Cyp6a9
	1	2	3	4	5	6	7	8	9	10						1	2	3	4	5	6	7	8	9	10							1	2	3	4	5	6	7	8	9	10	11			1	2	3	4	5
wound expansion (fold change)	1.28073	1.72533	1.45536	1.75372	1.41905	1.44476	1.31271	1.80244	1.68246	1.7608					wound expansion (fold change)	1.93297	2.06693	2.65403	2.05316	1.99351	1.39317	1.84681	2.57979	1.99227	2.35801						wound expansion (fold change)	2.13075	2.91204	2.63585	3.69812	1.8224	1.98871	3.04009	2.29278	2.04921	1.80424	1.39536		wound expansion (fold change)	2.30947	1.87475	2.72661	2.21211	2.50782
Closure rate (µm2/s)	5.09165	11.0214	8.57222	8.91363	7.19113	5.63695	7.51833	5.41844	6.70272	6.0424					Closure rate (µm2/s)	7.20655	11.3664	11.1459	8.7204	9.03928	8.06722	10.4393	9.07485	9.34397	10.7108						Closure rate (µm2/s)	11.3486	10.8472	10.9586	13.7018	13.8867	9.24558	16.8469	9.37597	13.1802	9.32855	8.15373		Closure rate (µm2/s)	6.03251	5.50538	6.91847	7.88937	10.3647
Actin ring intensity	2.89313	2.99215	2.82522	2.45744	2.34949	2.34996	2.35918	2.37552	1.9372	2.66964					Actin ring intensity	1.43671	1.80687	1.50772	1.50523	1.70768	2.11466	2.16137	1.68601	1.98521	1.25795						Actin ring intensity	1.9366	1.18355	1.8299	1.41568	1.76618	1.934	1.84145	1.31102	1.24936	1.87382	1.78764		Actin ring intensity	1.35682	1.17939	1.12062	2.02156	1.38397
Actin ring width (µm)	4.518	5.661	4.966	6.966	5.337	4.556	5.34	6.539	6.676	5.519					Actin ring width (µm)	3.225	2.6645	3.423	3.959	4.6225	4.7895	5.0545	3.877	4.0475	4.2235						Actin ring width (µm)	4.7645	4.247	3.784	3.9175	3.418	3.668	3.481	4.2875	2.8045	3.0805	3.5395		Actin ring width (µm)	4.049	4.0065	3.143	4.146	3.4045
	Nacalpha															CG31075																GstD2													GstD1
	1	2	3	4	5	6	7	8	9	10						1	2	3	4	5	6	7	8	9	10	11	12	13	14			1	2	3	4	5	6	7	8	9	10				1	2	3	4	5
wound expansion (fold change)	1.75137	1.66458	1.88378	2.23919	1.97539	2.09843	1.7072	1.62964	1.49942	1.753					wound expansion (fold change)	1.32414	1.93572	1.35536	2.06354	1.90518	1.74508	2.48437	1.78829	2.34949	2.34277	2.50995	1.35452	2.20812	1.78534		wound expansion (fold change)	1.68191	2.44884	2.75824	1.83154	2.1963	1.721	1.72553	1.49743	1.55322	1.93349			wound expansion (fold change)	2.06695	2.95777	2.13862	1.94245	1.68547
Closure rate (µm2/s)	11.3842	6.56877	8.09685	10.2248	7.4958	10.8685	9.04522	8.5983	5.60732	8.54852					Closure rate (µm2/s)	5.68557	8.20708	3.44264	10.0873	4.67613	7.41992	7.80204	9.83475	5.99439	4.43371	8.00318	6.21785	7.11052	7.89648		Closure rate (µm2/s)	9.14837	7.25989	8.29917	5.22323	6.92795	6.56678	10.1762	4.66527	5.85549	8.42995			Closure rate (µm2/s)	8.39795	7.218	8.55798	7.16742	4.47717
Actin ring intensity	1.8106	1.51536	1.61301	1.72785	1.99608	1.66755	1.93376	1.58586	1.51108	2.03889					Actin ring intensity	2.50552	1.83886	1.09961	1.09351	1.22187	1.50065	1.17498	1.29391	2.0455	1.66283	1.48127	2.44758	2.27683	1.96943		Actin ring intensity	2.08244	1.12717	1.56842	2.35854	1.19442	1.69542	2.11357	1.67281	2.09309	2.15665			Actin ring intensity	1.76132	1.56391	2.02611	1.94739	1.71867
Actin ring width (µm)	3.7705	2.48	3.741	2.582	3.131	3.2195	2.2735	3.2805	3.8945	2.8715					Actin ring width (µm)	4.378	5.496	4.765	4.703	4.914	5.518	4.468	5.653	4.431	6.268	5.195	5.241	4.013	4.988		Actin ring width (µm)	3.332	3.433	3.607	3.349	4.162	3.235	4.021	5.496	3.857	5.487			Actin ring width (µm)	3.6065	3.6465	5.1355	3.4985	3.509
	Cyp6a19
	1	2	3	4	5	6	7	8	9	10	11	12	13
wound expansion (fold change)	2.99559	2.10324	1.64004	2.76909	2.4685	1.59955	1.76702	1.40187	2.3815	1.60808	2.77026	2.58055	2.6768
Closure rate (µm2/s)	8.8097	5.90963	6.71932	5.94341	8.30785	4.57991	4.71585	6.4502	8.25173	5.43899	5.44611	6.30558	4.35831
Actin ring intensity	1.41697	1.3372	1.10343	1.28235	2.05785	1.38985	1.75822	1.54301	1.78838	1.97027	1.56975	1.65347	1.86655
Actin ring width (µm)	4.2375	3.328	4.429	3.0855	4.355	4.604	3.5525	3.3625	3.8935	3.6775	3.8035	4.2495	2.7085
[truncated: 18 more columns]

## Sheet: Fig. 6H-N
Wound area (µm2)	CG31075															Wound area (µm2)	GstD1											Wound area (µm2)	dhd											Wound area (µm2)	Exu
Time (s)	1	2	3	4	5	6	7	8	9	10	11	12	13	14		Time (s)	1	2	3	4	5	6	7	8	9	10		Time (s)	1	2	3	4	5	6	7	8	9	10		Time (s)	1	2	3	4	5	6	7	8	9
0	474.43	500.178	516.609	492.568	484.601	452.309	459.635	534.534	504.944	457.359	382.176	482.325	410.129	466.89		0	419.66	373.925	424.853	438.794	327.904	340.494	330.109	559.429	541.291	472.154		0	387.083	371.648	409.347	478.555	418.522	434.526	394.054	469.522	402.092	464.401		0	461.769	412.476	462.124	409.987	506.793	459.635	499.467	437.514	491.145
30	628.21	968.206	585.462	617.47	703.465	687.105	768.548	855.183	807.597	686.465	959.244	653.319	905.613	833.559		30	733.41	772.46	641.156	646.988	543.78	547.408	629.491	741.803	736.54	875.597		30	447.472	934.562	659.151	912.086	952.771	779.857	1040.55	900.421	764.778	811.438		30	725.657	657.302	749.485	617.043	776.514	783.769	682.837	690.306	859.664
60	472.367	829.719	700.193	961.876	923.253	781.635	1141.9	955.901	1186.36	1071.49	789.815	462.196	767.196	590.654		60	867.417	1105.98	908.6	852.337	552.671	750.481	867.417	545.061	401.665	531.191		60	560.994	1151.65	922.186	835.409	1158.9	1080.59	1305.71	1236.93	632.407	1198.38		60	445.48	446.832	885.555	654.67	617.754	865.567	372.644	476.279	543.78
90	287.076	475.781	621.595	1016.43	845.723	789.317	952.629	543.069	892.668	821.041	479.053	280.248	477.844	359.77		90	601.608	813.003	600.683	579.558	445.694	610.713	726.937	349.101	226.474	287.005		90	478.271	1054.77	946.441	765.418	1063.8	1057.33	1121.06	1144.04	559.927	1074.19		90	196.529	268.44	512.199	412.974	331.176	590.085	190.483	242.194	298.599
120	167.153	254.215	503.948	639.022	643.574	561.705	648.767	365.816	765.703	840.957	255.922	126.112	265.666	181.948		120	363.54	631.625	395.121	422.292	286.649	410.129	525.785	213.173	119.568	91.401		120	400.1	944.307	796.928	650.972	922.968	979.729	945.374	921.759	466.819	901.843		120	108.614	153.71	413.117	238.637	150.509	361.05	117.647	131.446	152.002
150	115.727	121.204	390.355	411.196	532.898	344.122	439.719	233.73	586.956	699.908	154.563	67.928	186.784	114.162		150	242.763	456.363	243.616	248.951	149.726	243.759	343.979	156.768	73.405	0.711		150	347.82	764.422	615.265	533.04	816.844	875.383	768.548	687.176	381.393	729		150	56.405	92.468	317.946	151.007	61.526	223.131	88.555	92.894	68.07
180	83.007	53.418	264.955	255.424	362.117	208.123	264.599	149.797	467.032	543.425	91.258	51.497	120.777	57.899		180	128.317	299.595	148.517	149.94	102.354	138.061	216.303	124.333	26.247	0		180	289.637	610.001	533.538	449.748	642.721	776.941	610.001	581.265	347.18	529.27		180	28.736	58.681	274.273	116.936	16.004	125.542	54.84	25.322	45.025
210	63.234	31.297	164.663	176.044	244.683	155.203	134.576	123.337	362.473	406.43	50.999	37.2	77.673	7.895		210	127.819	196.387	84.572	89.267	58.539	65.865	130.166	81.087	0.285	0		210	230.6	540.153	389.431	411.125	464.187	631.411	410.556	462.836	330.465	339.071		210	32.435	40.828	154.279	125.4	0.213	70.916	51.142	0.142	22.477
240	40.757	28.167	105.342	108.827	187.282	119.497	60.46	116.936	254.57	333.879	42.962	32.079	61.313	0.285		240	125.329	140.693	52.28	57.828	36.56	55.267	92.112	52.564	0	0		240	218.081	436.162	551.889	352.301	306.85	575.859	256.775	361.264	337.578	215.236		240	21.481	30.372	113.735	161.107	0	38.623	39.903	0	15.435
270	35.707	29.234	72.125	67.146	168.291	90.191	0.498	102.852	199.588	292.197	25.535	28.807	53.489	0		270	121.915	114.873	32.221	45.38	22.975	39.405	40.828	31.012	0	0		270	196.173	429.974	599.261	334.306	235.721	529.555	176.186	303.791	314.816	167.722		270	18.422	24.895	126.823	119.923	0	39.334	35.422	0	9.104
300	23.899	13.443	58.112	54.271	161.036	70.062	0	85.141	158.333	263.959	23.33	21.054	50.075	0		300	112.099	107.262	30.016	40.615	14.439	28.452	14.937	24.682	0	0		300	174.408	385.732	556.015	280.177	186.429	496.409	98.371	229.889	288.357	118.501		300	17.284	20.983	75.681	73.049	0	29.376	34	0	4.125
330	19.276	14.012	59.677	44.669	134.22	48.723	0	59.891	133.722	214.24	17.427	17.427	40.046	0		330	83.007	75.895	30.87	28.025	0.782	22.548	9.247	15.506	0	0		330	163.668	350.168	600.755	245.324	160.68	517.818	79.309	165.659	220.997	108.329		330	15.222	20.627	66.363	46.305	0	23.046	31.51	0	2.49
360	17.284	9.176	74.116	43.104	110.819	28.807	0	49.292	113.664	167.864	13.017	16.36	31.937	0		360	16.146	48.368	26.318	32.293	0	12.661	7.469	13.941	0	0		360	168.149	333.452	504.09	208.479	149.228	564.052	73.903	112.455	171.136	89.48		360	11.381	13.017	74.543	10.527	0	24.468	22.406	0	0.925
390	11.95	5.121	83.434	46.945	95.242	6.828	0	53.276	103.848	144.178	5.192	20.201	30.514	0		390	3.912	39.263	28.594	26.247	0	7.753	7.042	13.301	0	0		390	182.446	283.449	469.877	183.939	108.756	521.161	81.514	54.414	174.906	66.221		390	11.736	5.121	67.359	0.498	0	15.933	21.552	0	0
420	12.59	5.619	58.539	47.087	70.275	0.925	0	38.836	78.384	127.25	0.854	15.079	32.221	0		420	0	42.748	27.029	30.23	0	2.703	9.674	7.255	0	0		420	208.55	278.968	363.611	162.245	110.25	522.086	71.342	23.33	113.522	54.84		420	4.623	2.134	55.267	0	0	8.038	14.795	0	0
450	8.678	4.125	46.234	52.493	53.347	0	0	45.522	66.648	128.814	0	14.653	31.652	0		450	0	42.393	27.1	20.627	0	1.28	9.46	5.69	0	0		450	213.387	282.595	328.971	140.551	112.953	494.773	47.727	14.653	97.589	32.79		450	1.636	0.213	29.59	0	0	0.711	17.142	0	0
480	2.845	1.707	17.996	56.476	54.414	0	0	44.669	47.23	112.953	0	10.385	23.757	0		480	0	42.962	30.301	24.042	0	0.356	6.686	6.544	0	0		480	223.274	252.294	273.277	115.584	78.526	474.074	25.18	12.305	93.179	27.171		480	0.711	0	14.084	0	0	0	15.364	0	0
510	0.782	1.707	9.745	61.526	46.163	0	0	29.661	50.502	106.195	0	8.18	22.334	0		510	0	40.046	36.703	25.535	0	0	0.356	12.732	0	0		510	219.646	206.132	294.616	95.313	53.347	462.907	20.556	13.372	83.15	18.351		510	0	0	17.213	0	0	0	13.87	0	0
540	0	0.498	8.464	54.769	37.343	0	0	30.514	48.297	97.091	0	8.393	25.108	0		540	0	30.514	35.849	22.192	0	0	0	22.904	0	0		540	219.859	202.717	275.269	74.97	43.033	436.518	26.887	14.297	59.606	20.983		540	0	0	5.904	0	0	0	14.155	0	0
570	0	0	3.272	47.941	38.196	0	0	21.41	50.075	93.179	0	6.544	21.41	0		570	0	37.485	43.104	13.657	0	0	0	19.703	0	0		570	215.165	209.19	252.792	39.548	10.954	449.321	26.46	6.9	50.502	17.071		570	0	0	0.996	0	0	0	13.657	0	0
600	0	0	1.849	47.016	12.874	0	0	27.313	42.393	91.97	0	4.623	11.879	0		600	0	36.845	37.912	11.879	0	0	0	22.05	0	0		600	218.864	202.077	238.851	30.514	3.13	411.409	19.134	2.561	16.644	10.812		600	0	0	0	0	0	0	19.276	0	0
Wound area (µm2)	CG4960															Wound area (µm2)	GstD2											Wound area (µm2)	CG1598
Time (s)	1	2	3	4	5	6	7	8	9	10						Time (s)	1	2	3	4	5	6	7	8	9	10		Time (s)	1	2	3	4	5	6	7	8	9	10
0	456.007	470.518	436.874	357.138	467.388	473.718	375.774	462.907	609.432	527.065						0	504.019	386.514	393.058	444.2	368.874	618.75	503.521	456.719	525.216	443.844		0	464.187	324.988	388.862	436.091	457.928	452.024	461.484	544.776	480.049	439.577
30	688.528	726.084	692.369	650.758	700.691	847.572	658.511	699.126	911.232	815.493						30	847.714	529.981	713.209	724.163	489.509	1064.87	865.639	683.904	815.777	684.331		30	863.078	733.766	875.454	996.373	679.992	487.944	640.373	476.848	547.55	854.116
60	490.291	750.623	557.65	870.475	763.213	561.278	544.705	540.864	648.198	692.013						60	529.768	936.056	1084.15	813.572	810.158	984.566	868.839	593.997	750.054	858.17		60	924.178	467.672	1090.83	1147.59	585.818	314.959	320.862	323.21	367.736	842.664
90	283.947	442.422	298.457	607.014	531.262	326.339	308.913	294.331	393.627	476.635						90	298.812	946.512	806.53	683.478	549.542	708.301	471.229	365.105	442.493	651.896		90	595.278	168.362	895.37	816.489	335.23	190.412	163.454	183.513	206.985	592.006
120	122.057	206.843	138.986	433.531	372.787	133.509	178.96	161.889	218.223	299.808						120	138.986	718.829	535.601	525.785	394.481	473.861	258.269	264.03	288.783	352.373		120	317.306	96.237	678.925	566.044	177.04	99.083	102.141	96.451	102.07	367.736
150	83.221	127.25	68.995	268.867	255.708	20.699	107.76	85.853	155.915	191.408						150	75.112	498.116	337.222	343.481	341.917	318.871	126.04	198.378	164.023	176.4		150	181.023	59.819	428.623	332.812	90.476	51.782	28.096	56.121	50.502	222.776
180	53.631	101.572	42.891	138.559	177.253	0.213	41.61	42.464	106.338	125.542						180	25.82	293.122	218.508	262.252	312.611	257.984	64.727	154.705	88.627	76.037		180	96.024	38.267	221.14	203.215	49.292	34.64	12.234	29.376	6.615	15.364
210	40.401	79.095	27.242	71.2	151.433	0	19.703	5.335	76.25	93.392						210	4.908	157.053	186.713	183.726	285.227	217.014	64.229	137.634	56.405	41.468		210	46.518	30.372	105.413	144.89	17	26.531	5.05	20.627	0.285	0.498
240	29.945	50.075	9.176	44.171	155.203	0	0.213	0.427	56.832	62.522						240	2.418	84.572	196.245	163.099	278.896	216.73	61.455	123.48	29.376	17.924		240	28.309	29.021	59.606	124.404	5.477	14.368	0.782	7.54	0	0
270	15.791	38.196	8.038	26.318	141.191	0	0	0	11.238	25.962						270	0.711	52.564	199.943	161.249	255.068	197.383	51.426	113.877	23.686	11.665		270	12.945	25.891	32.933	117.789	1.849	0.64	0	2.845	0	0
300	12.874	35.067	5.548	20.627	102.71	0	0	0	6.188	14.155						300	0	34.071	196.743	141.404	215.378	177.822	54.271	72.125	18.636	5.975		300	5.05	22.263	25.82	109.61	0.356	0	0	0.071	0	0
330	12.021	30.657	4.623	9.033	84.074	0	0	0	1.209	2.845						330	0	6.9	144.463	117.505	177.395	173.057	59.962	60.744	28.38	2.347		330	4.339	13.87	18.494	72.551	0	0	0	0	0	0
360	8.891	24.682	5.619	5.761	53.56	0	0	0	0.285	0.142						360	0	6.473	104.631	110.108	138.275	143.538	74.685	30.159	10.598	2.205		360	1.565	10.883	7.042	74.259	0	0	0	0	0	0
390	7.966	15.079	3.556	7.966	42.464	0	0	0	0	0						390	0	4.552	3.912	89.409	131.375	127.605	81.443	28.238	5.477	2.845		390	2.347	5.05	0.285	65.723	0	0	0	0	0	0
420	7.113	10.1	3.343	6.828	39.832	0	0	0	0	0						420	0	4.766	0	29.945	122.911	126.467	81.869	10.883	4.552	2.063		420	2.774	2.561	0	65.367	0	0	0	0	0	0
450	5.192	8.18	4.054	4.908	32.293	0	0	0	0	0						450	0	1.636	0	21.054	117.576	90.832	52.351	2.632	16.36	1.992		450	6.9	0.64	0	79.807	0	0	0	0	0	0
480	6.544	0.64	3.628	3.912	27.74	0	0	0	0	0						480	0	0.213	0	7.682	94.317	60.886	39.832	1.849	18.707	1.494		480	6.188	0	0	88.911	0	0	0	0	0	0
510	6.971	0	2.916	6.046	10.598	0	0	0	0	0						510	0	0	0	6.757	74.187	47.016	33.786	0.213	18.778	1.067		510	5.192	0	0	95.099	0	0	0	0	0	0
540	4.837	0	2.845	4.623	9.46	0	0	0	0	0						540	0	0	0	13.443	68.213	33.502	26.033	0	14.155	0.782		540	3.272	0	0	86.137	0	0	0	0	0	0
570	4.837	0	2.987	0.213	8.464	0	0	0	0	0						570	0	0	0	12.945	72.765	35.778	18.28	0	13.23	0		570	2.632	0	0	93.534	0	0	0	0	0	0
600	3.841	0	2.063	0	5.477	0	0	0	0	0						600	0	0	0	10.385	54.271	34.071	12.519	0	12.448	0		600	2.418	0	0	95.811	0	0	0	0	0	0
[truncated: 1 more columns]

## Sheet: Fig. 7F
PIP3-GFP levels overlapping the actin ring (relative to unwounded)
	1	2	3	4	5	6	7	8	9	10	11
Control	1.398	1.70127	1.30755	1.18236	1.12301	1.17016	1.29532	1.06452	1.29588	1.53711	1.43963
ChicoRNAi	0.792721	0.671862	0.913936	0.629481	0.758308	0.781065	0.686565	0.773404	0.973351	0.868178	0.85621

## Sheet: Fig. 7G-J
	dilp4													InR													chico												Pi3k21B
	1	2	3	4	5	6	7	8	9	10				1	2	3	4	5	6	7	8	9	10	11			1	2	3	4	5	6	7	8	9	10			1	2	3	4	5	6	7	8	9	10	11
wound expansion (fold change)	2.21944	1.58711	2.43094	2.08931	2.55061	2.43837	2.00294	2.20323	2.03272	2.24143			wound expansion (fold change)	1.77202	1.94439	2.16883	1.94019	1.82412	1.72765	1.98108	2.07344	1.77837	2.02235	2.03804		wound expansion (fold change)	2.4381	2.39295	2.55803	2.46972	1.92374	2.45675	2.45675	3.10841	2.56744	2.57774		wound expansion (fold change)	1.5727	1.73276	2.61608	2.61888	2.11915	2.83269	1.81245	1.81145	3.78334	2.04248	3.06121
Closure rate (µm2/s)	4.4503	2.0082	4.57912	4.97902	5.4094	6.51067	5.38683	4.6613	4.69688	5.38447			Closure rate (µm2/s)	5.3726	5.99853	3.58845	4.53447	5.00867	3.94408	4.06263	6.26645	4.01877	4.1966	5.51012		Closure rate (µm2/s)	13.9804	11.5502	9.44592	12.6384	8.65758	10.5567	10.5567	15.435	11.824	10.9456		Closure rate (µm2/s)	8.15018	8.77138	10.4567	11.4423	9.5534	14.2226	10.8709	9.4222	10.9855	9.46608	12.9609
Actin ring intensity	1.07112	1.44053	1.61925	1.91529	2.08292	1.34564	2.11694	1.59532	1.67192	1.64421			Actin ring intensity	1.35827	1.78103	0.908552	1.82549	1.56122	1.7405	1.37435	1.4083	1.34587	1.80922	1.88642		Actin ring intensity	1.42748	1.75886	2.01037	2.05833	1.57366	1.42215	2.16761	0.887081	1.27054	2.47935		Actin ring intensity	1.71146	1.46228	1.00241	1.58505	2.0539	2.46922	1.6606	1.59802	1.26548	1.44005	1.70373
Actin ring width (µm)	4.1075	3.192	3.0415	3.305	2.763	3.8835	3.6025	4.1015	4.0845	3.2435			Actin ring width (µm)	3.976	3.1365	4.036	3.5265	3.4025	3.3695	3.9555	4.2265	3.0165	4.734	2.3815		Actin ring width (µm)	3.9195	4.7645	4.67	3.8315	3.8705	4.142	3.4205	4.387	2.916	3.1515		Actin ring width (µm)	4.874	5.33	3.031	4.631	3.031	4.526	5.341	3.281	3.926	4.071	4.074
	Akt1													foxo													Reptor
	1	2	3	4	5	6	7	8	9	10	11			1	2	3	4	5	6	7	8	9	10	11			1	2	3	4	5	6	7	8	9	10
wound expansion (fold change)	2.70547	1.51151	1.95418	2.01045	3.10181	2.97774	2.36484	2.41378	2.47008	2.31518	2.95679		wound expansion (fold change)	2.60473	2.89777	3.33082	2.13286	2.94216	2.78778	2.63602	1.6976	2.82149	3.73873	2.67968		wound expansion (fold change)	3.32818	2.6378	2.11123	2.343	2.56504	2.92132	1.8728	3.02273	2.95428	2.26512
Closure rate (µm2/s)	13.0924	8.48923	9.4056	9.31197	6.96036	8.03678	6.78964	6.61262	14.2151	9.78022	12.9206		Closure rate (µm2/s)	13.5192	13.1956	13.115	9.44237	10.501	12.6657	14.5506	12.917	14.5956	12.9514	16.8232		Closure rate (µm2/s)	10.4868	15.314	7.56417	12.2401	8.80339	13.9306	5.56702	12.5685	7.91507	11.9283
Actin ring intensity	2.28957	1.66265	1.91796	1.705	0.947531	1.68535	1.23543	1.7362	1.4809	1.54444	2.02989		Actin ring intensity	1.40253	1.16397	1.66443	0.929762	1.56263	2.12441	1.23905	1.72801	1.42052	1.65802	1.38409		Actin ring intensity	1.30661	1.88892	1.23583	1.62966	1.30442	1.94553	1.76777	1.48322	2.18429	1.27107
Actin ring width (µm)	3.6375	2.9445	3.7725	5.044	5.382	3.9675	3.9145	4.3325	2.6665	2.633	3.9775		Actin ring width (µm)	4.3695	3.369	5.301	5.268	5.281	4.7185	5.5125	4.9125	6.3155	6.1465	6.402		Actin ring width (µm)	5.114	6.141	5.115	4.7635	5.6295	5.045	5.747	4.454	6.0525	6.11

## Sheet: Fig. 8H-N
Wound area (µm2)	dilp4												Wound area (µm2)	InR												Wound area (µm2)	chico											Wound area (µm2)	Pi3k21B
Time (s)	1	2	3	4	5	6	7	8	9	10			Time (s)	1	2	3	4	5	6	7	8	9	10	11		Time (s)	1	2	3	4	5	6	7	8	9	10		Time (s)	1	2	3	4	5	6	7	8	9	10	11
0	400.313	373.996	360.481	352.017	313.394	324.348	338.645	392.347	310.833	309.055			0	462.693	437.443	372.431	366.314	393.912	344.477	357.209	403.87	375.489	353.297	321.574		0	457.359	457.003	468.668	403.799	415.322	405.008	438.296	474.856	420.941	457.999		0	612.918	530.195	550.253	562.701	505.015	537.806	484.317	484.743	406.43	463.831	492.71
30	888.471	593.571	850.346	735.473	799.346	726.653	678.285	848.212	631.838	692.724			30	819.903	850.559	545.63	710.72	695.285	567.893	707.661	661.143	667.758	714.49	655.382		30	814.355	1019.21	1157.48	928.445	876.948	795.434	1129.81	882.069	1012.8	1151.58		30	963.939	863.576	876.095	1307.35	789.46	1224.77	877.802	872.325	1234.3	935.345	1049.58
60	814.853	555.232	876.308	586.315	543.974	790.882	546.91	864.429	499.467	625.65			60	688.599	753.895	807.74	542.642	718.544	595.135	658.511	837.4	577.495	599.901	615.407		60	1115.09	1593.43	1046.73	992.035	1290.99	1039.83	704.318	1170.64	992.177	1364.89		60	786.686	918.701	1439.51	1473.65	1070.2	1523.44	584.466	878.086	1537.66	947.366	1508.29
90	648.553	486.379	792.376	401.096	381.692	486.593	398.18	621.595	355.644	426.56			90	490.078	528.914	718.971	417.1	541.86	488.94	562.416	658.298	478.697	471.3	480.831		90	620.813	1202.43	399.175	616.474	676.72	699.055	473.078	609.646	774.522	951.989		90	474.928	699.41	1276.69	1122.84	727.222	864.998	225.55	549.4	1014.01	651.683	1005.98
120	495.342	391.067	627.855	287.574	210.66	291.273	223.7	457.857	217.654	302.582			120	366.243	393.983	592.433	270.574	418.024	358.49	414.753	461.413	336.369	348.105	284.8		120	276.265	671.172	130.237	358.632	364.891	330.394	238.068	260.972	421.581	555.517		120	258.909	392.418	809.874	778.363	414.824	481.329	97.091	312.754	783.769	379.401	730.636
150	414.326	374.494	472.865	191.835	99.959	152.287	115.869	341.917	140.835	158.902			150	262.608	206.416	532.898	108.472	326.41	231.951	293.264	349.243	246.462	260.047	195.107		150	96.024	325.201	65.51	244.683	196.529	74.116	190.27	50.288	150.722	296.181		150	113.806	220.997	498.4	443.844	210.399	243.403	57.188	183.726	548.973	180.241	621.24
180	300.377	316.026	380.255	95.313	51.568	78.242	61.526	308.913	121.986	136.141			180	190.27	182.232	448.468	45.309	255.424	127.392	185.077	274.7	174.55	228.253	73.618		180	54.342	156.128	0.356	194.111	155.345	9.816	224.269	5.833	186.642	173.199		180	36.062	130.806	389.431	270.788	139.199	127.747	21.765	121.986	324.205	48.225	534.889
210	205.136	277.829	279.465	24.824	27.313	8.18	32.648	308.557	81.798	107.333			210	147.664	137.279	332.101	14.51	197.525	81.229	91.045	196.387	151.86	221.78	48.225		210	62.238	53.347	0	145.316	138.986	0.285	203.713	0.356	140.977	109.254		210	0.498	75.397	281.386	171.278	83.79	86.422	16.289	80.945	184.651	17.427	371.222
240	148.517	247.955	202.504	11.807	23.97	0	9.745	313.181	57.543	75.539			240	119.923	128.103	278.825	6.046	187.069	50.715	32.293	163.027	123.907	232.52	13.017		240	81.229	36.845	0	140.48	61.74	0	141.049	0	120.848	80.518		240	0	48.083	176.969	134.718	78.597	78.811	3.414	43.317	145.53	10.385	269.721
270	101.643	215.521	175.048	0	16.502	0	8.678	288.214	25.962	38.552			270	97.447	96.237	196.671	0	157.124	20.841	16.004	142.187	123.978	184.224	1.92		270	74.756	22.477	0	112.241	87.275	0	135.572	0	81.443	45.736		270	0	22.477	124.404	100.292	86.92	76.321	0.64	22.69	134.22	7.042	187.069
300	77.246	159.755	149.869	0	11.167	0	0	241.554	0	4.197			300	17.782	59.393	112.313	0	154.421	7.824	10.314	147.948	72.196	132.442	0		300	55.125	10.029	0	95.099	109.183	0	94.815	0	66.506	29.234		300	0	2.703	98.656	59.819	98.158	72.551	0	16.431	144.249	0.071	179.174
330	46.305	111.672	147.592	0	5.477	0	0	202.362	0	0			330	0	41.682	96.878	0	97.02	0	6.33	128.459	46.945	44.882	0		330	22.904	8.109	0	68.07	100.505	0	81.727	0	41.824	16.289		330	0	0.213	91.614	36.276	107.262	94.388	0	10.883	146.099	0	164.663
360	0	99.936	98.727	0	0	0	0	141.689	0	0			360	0	21.196	58.397	0	35.92	0	2.561	106.836	23.33	0	0		360	6.402	8.322	0	62.309	121.061	0	50.004	0	14.297	30.443		360	0	0	98.442	27.171	105.769	119.568	0	9.531	152.5	0	153.71
390	0	75.823	53.276	0	0	0	0	109.681	0	0			390	0	3.912	12.59	0	22.477	0	0	80.305	8.109	21.552	0		390	5.406	1.565	0	31.795	100.007	0	27.954	0	0.356	19.987		390	0	0	86.493	20.414	101.216	117.434	0	8.464	186.144	0	128.388
420	0	65.154	32.933	0	0	0	0	87.275	0	0			420	0	0	0	0	15.15	0	0	66.008	0	14.297	0		420	0.142	0.142	0	15.791	62.665	0	0.356	0	0	23.259		420	0	0	92.254	4.054	94.175	129.099	0	4.339	161.036	0	107.049
450	0	60.175	18.707	0	0	0	0	83.932	0	0			450	0	0	0	0	6.046	0	0	35.92	0	20.201	0		450	0	0	0	6.971	49.363	0	0	0	0	9.46		450	0	0	98.727	0.925	100.434	153.852	0	1.28	144.605	0	124.049
480	0	33.004	0	0	0	0	0	58.326	0	0			480	0	0	0	0	0	0	0	12.874	0	12.092	0		480	0	0	0	1.494	15.862	0	0	0	0	16.715		480	0	0	99.225	0	92.254	161.32	0	1.351	105.911	0	120.848
510	0	46.092	0	0	0	0	0	42.82	0	0			510	0	0	0	0	0	0	0	0	0	9.887	0		510	0	0	0	4.197	0.142	0	0	0	0	11.523		510	0	0	89.124	0	94.886	159.755	0	0.356	81.371	0	91.685
540	0	28.025	0	0	0	0	0	30.728	0	0			540	0	0	0	0	0	0	0	0	0	0	0		540	0	0	0	0.213	0	0	0	0	0	8.393		540	0	0	89.978	0	83.434	139.27	0	0	49.506	0	84.359
570	0	0	0	0	0	0	0	30.372	0	0			570	0	0	0	0	0	0	0	0	0	0	0		570	0	0	0	0	0	0	0	0	0	9.033		570	0	0	89.978	0	73.547	127.747	0	0	42.322	0	78.384
600	0	0	0	0	0	0	0	20.699	0	0			600	0	0	0	0	0	0	0	0	0	0	0		600	0	0	0	0	0	0	0	0	0	8.607		600	0	0	87.56	0	48.368	120.208	0	0	29.092	0	60.673
Wound area (µm2)	Akt1												Wound area (µm2)	foxo												Wound area (µm2)	Reptor
Time (s)	1	2	3	4	5	6	7	8	9	10	11		Time (s)	1	2	3	4	5	6	7	8	9	10	11		Time (s)	1	2	3	4	5	6	7	8	9	10
0	471.656	630.202	484.388	571.663	341.632	380.255	511.772	371.648	582.403	539.37	462.551		0	454.016	442.493	376.058	408.493	307.632	378.761	389.786	447.116	442.92	420.372	508.287		0	437.158	500.961	522.086	492.425	544.349	478.484	448.397	509.425	409.987	437.158
30	1192.97	821.539	793.301	1065.23	617.826	690.59	857.53	728.004	1119.43	850.204	1001.99		30	783.271	771.037	909.241	627.641	851.199	1094.53	730.423	869.551	751.903	727.933	670.248		30	702.896	855.396	861.94	772.389	1062.59	950.353	730.138	753.468	737.393	931.148
60	1276.05	952.558	946.583	1149.3	1059.68	1115.51	1210.26	897.078	1438.58	1248.74	1367.67		60	1182.59	1282.24	1252.58	871.258	1150.15	1114.38	1086.64	1178.61	727.08	1186.07	1362.05		60	1454.94	1321.43	1182.59	1039.62	1275.41	1227.33	1309.91	954.052	1239.28	1291.49
90	838.467	662.779	641.085	926.667	950.211	1132.3	1037.84	658.725	918.203	976.529	899.211		90	746	1196.17	794.367	592.646	868.839	698.486	527.421	539.939	339.569	661.783	693.222		90	1284.87	700.548	908.529	812.861	696.138	957.751	828.011	861.655	772.887	944.805
120	490.505	443.204	382.247	590.583	585.391	861.727	783.556	463.12	585.675	656.662	592.433		120	371.435	490.505	465.681	304.716	373.071	484.317	326.695	305.57	141.902	310.335	352.657		120	898.073	402.59	466.89	724.021	541.006	666.62	474.074	599.048	485.17	769.188
150	259.976	256.918	194.822	362.259	433.246	566.613	599.19	301.942	344.335	368.519	349.598		150	231.88	262.252	353.013	155.843	201.153	353.866	174.835	224.91	88.982	200.014	223.558		150	511.132	285.725	335.373	358.845	399.318	435.024	252.223	453.02	283.52	579.131
180	146.099	125.614	123.337	197.312	305.001	408.991	415.677	167.935	207.341	190.697	223.7		180	148.233	94.886	204.851	92.325	341.988	237.997	93.748	129.739	31.083	151.505	138.772		180	370.084	187.425	276.834	207.483	320.649	297.603	143.609	344.122	163.383	392.774
210	91.187	89.907	94.744	88.271	217.441	276.763	271.926	107.12	122.626	124.333	150.936		210	91.472	48.723	121.346	41.682	252.436	132.015	53.489	104.133	16.146	95.099	77.744		210	240.131	150.509	170.425	133.509	185.789	219.931	83.007	254.357	92.681	230.315
240	51.995	78.242	80.02	54.84	155.986	180.739	182.872	103.35	85.781	90.618	122.768		240	56.405	54.058	96.806	36.56	226.617	82.51	50.075	79.309	11.452	76.392	41.824		240	158.831	129.739	118.714	165.801	101.003	148.659	61.1	176.257	51.355	156.412
270	28.594	57.401	76.321	55.196	115.371	130.664	134.362	91.045	69.849	63.874	112.597		270	40.899	59.748	91.756	18.92	186.856	94.459	43.389	78.1	8.109	81.585	24.682		270	126.254	137.208	85.212	131.233	53.133	105.057	56.547	145.245	31.795	113.379
300	13.301	70.56	64.016	53.845	78.171	112.384	103.99	69.493	47.158	58.326	94.815		300	39.761	63.66	93.463	5.904	78.526	82.296	50.43	60.175	5.548	76.535	25.678		300	104.631	124.476	71.129	110.463	40.472	71.769	45.949	159.258	20.058	95.811
330	9.176	83.576	53.204	33.715	58.539	100.932	92.61	43.958	46.589	55.907	60.957		330	36.418	62.807	86.92	4.339	87.133	63.731	54.485	40.899	6.828	93.25	23.117		330	80.305	110.748	85.212	91.614	42.251	45.878	44.811	143.111	16.929	85.568
360	4.908	79.949	34.995	28.665	44.74	71.485	74.045	29.092	15.15	40.33	22.619		360	31.083	64.016	77.033	4.979	64.087	49.15	48.083	41.184	6.971	87.915	22.121		360	57.188	66.719	91.187	64.585	38.41	26.602	43.602	108.116	20.77	56.974
390	0.569	79.878	21.41	26.46	43.104	54.485	62.736	19.205	12.092	32.221	6.046		390	25.678	60.033	65.652	8.749	85.141	30.799	48.012	41.041	5.833	76.961	21.268		390	31.795	106.409	79.238	65.652	34.924	26.247	51.426	107.76	27.669	44.882
420	0	76.961	7.895	23.686	38.908	29.945	26.602	12.519	4.41	18.636	1.849		420	20.841	55.267	84.288	6.402	62.024	34.782	44.1	34.355	4.623	88.84	15.364		420	17.142	125.471	75.397	59.464	30.159	14.368	54.627	100.861	35.92	33.573
450	0	60.246	0.782	29.803	38.196	22.334	2.561	12.234	0.213	8.464	0.356		450	34	48.439	68.284	7.966	60.317	34.498	36.845	33.715	4.908	97.447	9.958		450	12.874	115.656	97.091	46.02	28.736	3.912	35.778	118.572	37.414	19.987
480	0	54.556	0	35.28	31.866	10.171	0.142	12.803	0	3.912	0		480	34.355	36.987	83.007	8.535	52.849	33.359	36.489	17.284	2.774	86.279	10.598		480	8.393	94.317	129.881	46.732	23.401	1.209	27.954	129.526	23.401	22.548
510	0	58.183	0	41.61	22.904	9.674	0	11.452	0	2.205	0		510	37.841	38.41	74.756	8.962	55.978	34.782	31.866	12.305	0.925	80.589	6.828		510	3.983	74.472	133.793	28.523	29.945	1.138	10.954	102.71	24.326	6.402
540	0	54.698	0	39.05	17.213	2.916	0	4.979	0	0.996	0		540	30.585	35.067	70.133	11.807	34.64	27.74	30.799	13.657	0	72.48	2.205		540	3.841	41.682	70.133	31.937	20.699	1.351	0.711	96.237	40.046	2.845
570	0	60.317	0	39.477	8.322	1.351	0	1.778	0	0	0		570	27.385	31.581	86.137	10.954	21.41	27.385	28.38	7.966	0	64.087	2.418		570	2.418	18.636	74.33	35.28	17.427	1.138	0	94.246	39.192	17.071
600	0	57.97	0	32.933	9.602	0.071	0	0.142	0	0	0		600	5.833	17.569	60.104	10.669	19.276	22.121	21.054	7.824	0	44.669	3.201		600	3.059	25.606	63.234	15.577	19.56	0	0	75.539	41.753	21.41

## Sheet: Fig. 9G-L
Wound area (µm2)	Girdin											Wound area (µm2)	wimp/+											Wound area (µm2)	reduced chic
Time (s)	1	2	3	4	5	6	7	8	9	10		Time (s)	1	2	3	4	5	6	7	8	9	10		Time (s)	1	2	3	4	5	6	7	8	9	10
0	375.561	420.514	347.109	356.854	389.715	382.887	378.69	377.125	350.665	379.188		0	324.205	330.678	310.549	348.034	318.8	302.227	347.328	339.433	310.976	316.097		0	377.481	416.389	406.217	344.477	341.348	332.385	347.536	325.557	384.238	403.087
30	875.099	757.594	679.637	705.456	708.301	753.539	761.364	705.243	748.489	817.769		30	715.201	692.511	617.541	646.846	639.52	618.608	677.799	648.564	608.081	564.479		30	647.131	725.586	742.514	585.533	786.472	654.955	630.06	695.427	822.321	712.996
60	1015.65	890.96	746.071	949.5	773.953	719.967	836.76	795.506	842.308	977.667		60	692.44	638.453	492.71	522.655	594.851	448.397	525.651	547.275	446.192	388.862		60	609.93	528.986	674.088	658.298	686.536	806.388	785.334	567.537	752.899	552.814
90	800.129	665.269	510.563	803.401	621.524	485.241	717.477	620.102	739.243	834.769		90	495.982	375.632	270.219	335.302	472.011	235.365	329.403	261.047	267.8	221.495		90	452.237	284.018	477.417	562.843	331.959	648.055	504.731	349.456	486.166	267.8
120	694.076	650.047	338.929	655.31	459.564	371.435	600.257	517.392	663.846	552.102		120	299.453	165.09	111.601	208.977	249.805	93.819	189.917	140.624	142.613	99.438		120	361.975	86.137	296.252	394.267	101.359	465.894	290.704	173.768	275.127	90.334
150	535.601	496.124	278.541	453.589	365.247	206.274	630.629	461.769	481.471	462.48		150	218.01	74.1163	52.5642	87.8442	139.697	48.0831	98.515	67.431	65.581	50.644		150	253.574	20.201	143.182	296.607	7.753	298.243	25.749	74.33	100.292	23.188
180	327.193	438.936	256.206	397.824	252.863	202.362	583.044	348.603	394.41	276.549		180	147.308	34.213	29.3762	39.4054	65.7231	29.0206	61.243	42.536	38.836	34.853		180	196.814	5.548	89.409	181.805	0	167.58	0	33.004	22.619	6.828
210	230.813	426.987	257.913	305.641	154.421	158.262	496.764	297.034	420.87	177.04		210	114.518	24.0416	27.3135	13.799	44.7401	25.393	36.561	34.854	17.355	17.711		210	125.187	0	44.598	102.426	0	96.237	0	9.389	0	4.979
240	179.956	357.209	165.73	253.432	79.38	85.568	430.401	251.939	438.225	121.061		240	90.2626	18.4935	22.8324	1.56484	26.8156	21.4809	30.017	21.481	5.406	12.448		240	85.212	0	14.012	66.79	0	48.297	0	0	0	0.925
270	119.639	312.967	126.609	210.826	53.845	88.058	339.356	168.433	360.695	68.639		270	76.3924	14.368	16.6442	0	23.8993	20.7696	21.268	16.36	2.418	8.607		270	54.414	0	5.192	27.313	0	25.464	0	0	0	0
300	93.463	265.809	82.083	159.684	42.677	72.48	287.787	96.664	433.673	43.317		300	64.5139	10.1003	13.3722	0	15.7195	16.4308	15.862	12.234	0	3.272		300	34.071	0	3.841	0	0	12.803	0	0	0	0
330	92.325	249.591	89.196	122.342	27.313	49.861	240.416	39.405	266.164	6.33		330	52.8488	10.2426	8.32208	0	11.8074	14.0835	13.017	7.184	0	2.205		330	10.883	0	0	0	0	3.485	0	0	0	0
360	68.568	204.496	80.589	65.51	8.464	19.774	161.178	16.929	31.012	0		360	41.6104	8.25095	6.04596	0	10.5982	14.5103	9.46	4.695	0	2.276		360	5.335	0	0	0	0	0	0	0	0	0
390	50.502	157.835	71.129	28.807	0	14.581	117.007	14.795	0	0		390	41.7527	6.4016	1.84935	0	11.0961	12.0919	1.494	0	0	1.138		390	2.845	0	0	0	0	0	0	0	0	0
420	39.334	136.567	61.953	22.406	0	8.038	54.342	0	0	0		420	34.6398	5.76144	0	0	7.46853	12.5187	0	0	0	2.063		420	1.992	0	0	0	0	0	0	0	0	0
450	33.431	105.626	64.585	17.427	0	4.339	35.636	0	0	0		450	33.644	4.90789	0	0	5.33467	6.54386	0	0	0	0.356		450	0	0	0	0	0	0	0	0	0	0
480	16.929	89.907	42.962	19.987	0	4.054	18.778	0	0	0		480	25.5353	3.2008	0	0	4.62338	6.18821	0	0	0	0		480	0	0	0	0	0	0	0	0	0	0
510	5.69	63.162	30.728	10.243	0	0	11.096	0	0	0		510	23.188	1.49371	0	0	3.27193	3.27193	0	0	0	0		510	0	0	0	0	0	0	0	0	0	0
540	0	27.527	20.699	7.469	0	0	7.611	0	0	0		540	21.6232	0	0	0	1.99161	1.28032	0	0	0	0		540	0	0	0	0	0	0	0	0	0	0
570	0	12.092	16.502	0	0	0	0	0	0	0		570	24.8951	0	0	0	0	0.426773	0	0	0	0		570	0	0	0	0	0	0	0	0	0	0
600	0	4.268	16.004	0	0	0	0	0	0	0		600	24.7529	0	0	0	0	0	0	0	0	0		600	0	0	0	0	0	0	0	0	0	0
wound expansion (fold change)	2.70435	2.11874	2.14939	2.66075	1.98595	1.96805	2.20962	2.1094	2.40203	2.57832		wound expansion (fold change)	2.20601	2.09421	1.98855	1.85857	2.00602	2.04683	1.95147	1.91073	1.9554	1.78578		wound expansion (fold change)	1.74437	1.74257	1.82788	1.91101	2.30402	1.93861	2.25972	2.13611	2.14013	1.76884
Closure rate (µm2/s)	5.35955	4.01522	6.7857	4.90317	5.23982	5.80887	3.94172	4.63523	2.97437	5.7243		Closure rate (µm2/s)	6.54978	7.88938	6.35181	5.22797	5.75077	5.90963	5.59557	6.77752	5.67135	5.7164		Closure rate (µm2/s)	6.38382	8.1656	6.29727	5.2493	7.89053	5.8302	7.13423	6.56282	7.96287	7.708
Actin ring intensity	1.07112	1.44053	1.61925	1.91529	2.08292	1.34564	2.11694	1.59532	1.67192	1.64421		Actin ring intensity	2.03143	2.81048	2.22712	2.0069	2.39827	2.75363	3.70766	1.88322	2.19715	2.27718		Actin ring intensity	1.24207	1.93011	1.7067	0.941497	1.31227	1.44747	1.49874	1.2638	1.55799	1.65402
Actin ring width (µm)	10.0675	8.023	7.8275	9.6545	6.326	9.4105	8.4455	7.605	8.99	7.1195		Actin ring width (µm)	5.357	4.952	5.091	5.9155	5.9775	3.9745	4.986	5.6185	5.759	4.6415		Actin ring width (µm)	3.17	3.8425	3.288	3.0955	3.8095	3.6005	2.549	2.772	3.0245	2.903

## Sheet: S1 Fig.
Wound area (µm2)	mCherry											Wound area (µm2)	vermilion
Time (s)	1	2	3	4	5	6	7	8	9	10		Time (s)	1	2	3	4	5	6	7	8	9	10	11	12	13
0	390	367.452	355.502	388.791	384.665	427.556	378.832	436.874	399.46	332.101		0	337.222	377.268	386.159	402.732	441.639	405.861	392.418	404.866	462.907	362.046	368.021	400.74	386.016
30	678.498	729.711	542.785	718.26	687.247	796.501	673.591	711.787	661.783	628.708		30	602.106	730.849	666.122	688.812	736.895	649.905	716.979	715.343	817.982	675.867	639.093	763.995	710.293
60	400.385	488.869	356.213	489.296	494.275	529.341	400.811	534.249	535.316	469.664		60	407.355	540.651	375.774	454.94	479.693	460.204	353.013	524.504	585.32	455.936	439.505	514.689	563.341
90	221.495	275.767	201.366	254.713	299.31	306.992	235.081	317.59	233.161	268.512		90	261.612	326.624	164.521	237.926	268.014	270.503	176.684	314.745	387.581	254.855	273.704	303.009	332.883
120	87.204	94.032	89.267	111.815	108.116	106.622	130.593	184.579	129.597	153.638		120	156.91	156.057	71.058	101.714	146.952	131.162	64.87	161.036	219.219	130.735	170.567	146.241	188.42
150	53.916	34.569	19.489	57.614	33.644	47.87	47.016	90.12	75.325	79.735		150	45.451	82.296	38.765	52.991	88.342	32.221	27.242	89.907	168.718	66.79	82.652	82.865	69.351
180	33.786	16.644	1.707	32.221	2.703	21.125	23.259	54.84	54.556	9.816		180	9.104	33.715	25.108	16.573	33.431	5.761	12.305	48.866	93.606	27.1	34.284	52.351	36.56
210	21.552	11.736	0	11.95	0	12.59	10.385	41.753	48.51	0		210	0	13.301	17.64	11.665	21.054	2.276	5.761	15.435	54.129	7.54	7.184	20.343	10.029
240	17.427	10.883	0	5.548	0	2.561	7.54	34.711	42.322	0		240	0	5.975	7.824	8.678	10.1	0	3.485	2.561	31.51	2.347	3.059	9.887	4.766
270	10.314	4.41	0	2.276	0	4.197	1.494	21.125	30.941	0		270	0	2.987	3.841	5.904	9.389	0	0.996	0	19.56	0	0.996	9.247	2.418
300	7.966	4.695	0	0.782	0	1.067	1.636	19.774	25.18	0		300	0	0	0	5.335	7.895	0	0.285	0	13.657	0	0.569	3.13	2.063
330	2.916	2.916	0	0	0	0	1.138	16.004	22.263	0		330	0	0	0	1.209	9.887	0	0	0	10.954	0	0.142	2.063	2.205
360	3.272	3.485	0	0	0	0	0.64	14.084	20.983	0		360	0	0	0	1.707	8.109	0	0	0	16.004	0	0	0.854	0.782
390	1.992	2.418	0	0	0	0	0	7.895	16.715	0		390	0	0	0	0.996	4.695	0	0	0	11.523	0	0	0.427	0.356
420	1.28	1.423	0	0	0	0	0	9.887	15.862	0		420	0	0	0	0.285	2.134	0	0	0	3.983	0	0	0.142	0.569
450	1.992	0.64	0	0	0	0	0	5.833	9.958	0		450	0	0	0	0	0.356	0	0	0	1.636	0	0	0	0
480	0.356	0	0	0	0	0	0	4.623	6.259	0		480	0	0	0	0	0	0	0	0	1.423	0	0	0	0
510	0	0	0	0	0	0	0	3.77	5.335	0		510	0	0	0	0	0	0	0	0	2.845	0	0	0	0
540	0	0	0	0	0	0	0	2.276	5.833	0		540	0	0	0	0	0	0	0	0	0	0	0	0	0
570	0	0	0	0	0	0	0	1.494	0	0		570	0	0	0	0	0	0	0	0	0	0	0	0	0
600	0	0	0	0	0	0	0	0.64	0	0		600	0	0	0	0	0	0	0	0	0	0	0	0	0
wound expansion (fold change)	1.73974	1.98587	1.52681	1.84742	1.78661	1.86292	1.77807	1.62927	1.65669	1.89312		wound expansion (fold change)	1.78549	1.93721	1.72499	1.71035	1.66855	1.6013	1.82708	1.76686	1.76705	1.8668	1.73657	1.90646	1.84006
Closure rate (µm2/s)	7.61672	7.56573	5.69032	7.72578	6.46562	8.15848	7.3085	6.56995	7.1437	6.00327		Closure rate (µm2/s)	5.6749	6.73708	8.36002	7.51477	7.81468	6.32337	9.00492	6.67663	7.17335	7.01687	6.08982	7.6831	6.29017
Actin ring intensity	2.27311	2.90545	3.23759	2.56253	2.59602	3.3595	3.19543	2.2034	2.4766	2.33992		Actin ring intensity	2.23004	2.55711	2.58169	2.91477	2.70267	3.16373	2.92669	2.23773	2.10627	3.11313	3.1392	2.91353	2.75749
Actin ring width (µm)	5.964	4.8035	6.1685	5.773	6.3915	5.8455	4.9915	5.8585	6.7655	5.6475		Actin ring width (µm)	5.903	5.7875	4.884	5.3085	5.626	5.711	6.0255	6.663	5.78	5.1915	5.962	5.6205	6.094

[truncated: 3 more sheets: S2 Fig I-P, S2 Fig Q, S3 Fig J-R]
